# Supplementary material for: Self-assembling peptides imaged by correlated liquid cell transmission electron microscopy and MALDI-imaging mass spectrometry
Source: Nat Commun. 2019 Oct 23;10:4837. doi: 10.1038/s41467-019-12660-1 (PMC6811541; doi:10.1038/s41467-019-12660-1)
Supplement: Supplementary file 5 — Source Data [file 41467_2019_12660_MOESM5_ESM.xlsx]

## Sheet: Fig. 4n
m/z	chip 1	chip 2
499.987	0.015894	0.013471
500.104	0.015894	0.013471
500.221	0.015894	0.013471
500.337	0.01637	0.014325
500.454	0.01738	0.014815
500.57	0.017593	0.01374
500.687	0.015333	0.01365
500.804	0.015565	0.014098
500.921	0.015269	0.013908
501.037	0.013505	0.012337
501.154	0.014282	0.013323
501.271	0.015074	0.015148
501.387	0.015861	0.015844
501.504	0.016732	0.016651
501.62	0.015241	0.01596
501.737	0.013676	0.014647
501.854	0.01444	0.01577
501.971	0.015301	0.01452
502.087	0.013417	0.012031
502.204	0.013671	0.013038
502.32	0.017167	0.015142
502.437	0.018704	0.014768
502.554	0.021181	0.014747
502.671	0.025639	0.015317
502.787	0.03232	0.013397
502.904	0.044183	0.012298
503.021	0.064046	0.014404
503.137	0.076079	0.01327
503.254	0.067463	0.012031
503.37	0.056065	0.015095
503.487	0.041972	0.01711
503.604	0.026282	0.015359
503.721	0.020125	0.014615
503.837	0.020255	0.014705
503.954	0.020435	0.012795
504.07	0.023056	0.013555
504.187	0.024847	0.014246
504.304	0.021338	0.013534
504.421	0.021389	0.015549
504.537	0.021338	0.016535
504.654	0.017764	0.014309
504.771	0.015338	0.012969
504.887	0.015616	0.013455
505.004	0.015389	0.011719
505.12	0.015259	0.012922
505.237	0.016602	0.013703
505.354	0.015269	0.013154
505.471	0.016445	0.014452
505.587	0.018042	0.015596
505.704	0.017083	0.015037
505.82	0.015255	0.013328
505.937	0.013755	0.011772
506.054	0.013889	0.012184
506.171	0.015144	0.013439
506.287	0.015176	0.013639
506.404	0.016713	0.014035
506.521	0.017273	0.014937
506.637	0.017495	0.015243
506.754	0.017352	0.01451
506.87	0.015519	0.012664
506.987	0.012903	0.011081
507.104	0.013912	0.012178
507.221	0.016028	0.013982
507.337	0.015213	0.013829
507.454	0.014806	0.014752
507.57	0.016551	0.015522
507.687	0.015579	0.014652
507.804	0.014467	0.014209
507.921	0.014958	0.013713
508.037	0.01312	0.011883
508.154	0.012847	0.012163
508.271	0.015519	0.014895
508.387	0.015056	0.014863
508.504	0.013662	0.013265
508.62	0.015519	0.01558
508.737	0.015347	0.014847
508.854	0.014042	0.013597
508.971	0.014241	0.013355
509.087	0.013366	0.011962
509.204	0.011769	0.011266
509.321	0.014005	0.013275
509.437	0.01663	0.015828
509.554	0.015227	0.013908
509.671	0.014917	0.014072
509.787	0.016755	0.014873
509.904	0.014695	0.014251
510.021	0.013019	0.011772
510.137	0.01325	0.012083
510.254	0.013301	0.01231
510.371	0.014039	0.012538
510.487	0.014949	0.015259
510.604	0.014704	0.013987
510.721	0.013343	0.014188
510.837	0.014921	0.014251
510.954	0.01438	0.013639
511.071	0.01337	0.012242
511.187	0.013023	0.012089
511.304	0.01375	0.011957
511.421	0.014519	0.013587
511.537	0.015412	0.014789
511.654	0.014523	0.014151
511.771	0.013963	0.013423
511.887	0.014157	0.013154
512.004	0.014162	0.012737
512.121	0.013764	0.012363
512.237	0.013593	0.01212
512.354	0.012978	0.012981
512.471	0.014634	0.01557
512.587	0.015764	0.015285
512.704	0.014014	0.014409
512.821	0.014195	0.014499
512.937	0.014514	0.013776
513.054	0.014412	0.013238
513.171	0.013907	0.013133
513.287	0.014037	0.012046
513.404	0.012514	0.01183
513.521	0.015	0.014378
513.637	0.015968	0.015206
513.754	0.014486	0.013666
513.871	0.013704	0.013407
513.987	0.014079	0.013281
514.104	0.013539	0.012823
514.221	0.01375	0.013323
514.337	0.013977	0.01403
514.454	0.013125	0.014024
514.571	0.014773	0.015459
514.687	0.016681	0.016698
514.804	0.015713	0.013618
514.921	0.013806	0.012458
515.037	0.014736	0.013856
515.154	0.014245	0.01269
515.271	0.013343	0.012495
515.387	0.014796	0.014293
515.504	0.014811	0.013576
515.621	0.013634	0.012563
515.737	0.015343	0.014082
515.854	0.016945	0.015712
515.971	0.013394	0.012078
516.087	0.013208	0.012025
516.204	0.01557	0.013555
516.321	0.014167	0.01249
516.437	0.013236	0.012315
516.554	0.014588	0.013639
516.671	0.01432	0.013856
516.787	0.013921	0.013423
516.904	0.015422	0.014911
517.021	0.014551	0.012468
517.137	0.01263	0.011108
517.254	0.014482	0.012906
517.371	0.01531	0.013919
517.487	0.013639	0.012474
517.604	0.013102	0.012827
517.721	0.014116	0.014146
517.837	0.014111	0.013112
517.954	0.014181	0.01269
518.071	0.01362	0.012337
518.187	0.013294	0.011943
518.304	0.013542	0.012315
518.421	0.014028	0.013376
518.537	0.015088	0.014267
518.654	0.014037	0.013291
518.771	0.013445	0.012373
518.887	0.015727	0.013291
519.004	0.015083	0.013354
519.121	0.014162	0.011197
519.237	0.015789	0.012196
519.354	0.016111	0.013064
519.471	0.016847	0.014167
519.587	0.017463	0.014441
519.704	0.016421	0.013856
519.821	0.013796	0.011672
519.937	0.014343	0.012985
520.054	0.016431	0.014425
520.171	0.013926	0.012015
520.287	0.013986	0.013128
520.404	0.015972	0.014519
520.521	0.015732	0.014784
520.637	0.016014	0.014779
520.754	0.015333	0.014826
520.871	0.013611	0.013228
520.987	0.013949	0.012906
521.104	0.014986	0.014077
521.221	0.014097	0.012938
521.337	0.01325	0.013049
521.454	0.015461	0.016171
521.571	0.016222	0.015638
521.687	0.014551	0.014757
521.804	0.015023	0.01558
521.921	0.014509	0.014425
522.037	0.012435	0.011799
522.154	0.01369	0.012326
522.271	0.016509	0.014726
522.387	0.016567	0.013298
522.504	0.016977	0.012679
522.621	0.020375	0.016261
522.737	0.019153	0.014895
522.854	0.014977	0.012711
522.971	0.021176	0.012637
523.087	0.074625	0.012326
523.204	0.048009	0.011952
523.321	0.025389	0.016987
523.437	0.02169	0.019895
523.554	0.018602	0.017933
523.671	0.019273	0.021013
523.787	0.018792	0.022975
523.904	0.015699	0.021429
524.021	0.021995	0.018502
524.137	0.036366	0.017727
524.254	0.023717	0.017703
524.371	0.021903	0.019552
524.487	0.027477	0.020886
524.604	0.0265	0.019404
524.721	0.023755	0.019388
524.837	0.018449	0.019035
524.954	0.016435	0.016429
525.071	0.017494	0.014943
525.187	0.017134	0.014056
525.304	0.016745	0.023196
525.421	0.020157	0.040675
525.537	0.020482	0.039272
525.654	0.020278	0.038492
525.771	0.019005	0.034705
525.887	0.016478	0.024152
526.004	0.015718	0.019515
526.121	0.015407	0.015986
526.237	0.013917	0.013286
526.354	0.01475	0.017579
526.471	0.020407	0.02307
526.587	0.020343	0.020712
526.704	0.018389	0.020234
526.821	0.017056	0.018639
526.937	0.015945	0.016044
527.054	0.014565	0.013655
527.171	0.015056	0.013381
527.287	0.013736	0.014188
527.404	0.013755	0.019715
527.521	0.015856	0.024348
527.637	0.017759	0.024742
527.754	0.015435	0.021651
527.871	0.014583	0.01789
527.987	0.014667	0.015844
528.104	0.014857	0.014288
528.221	0.014542	0.013033
528.337	0.014206	0.015032
528.454	0.015079	0.015348
528.571	0.014866	0.015369
528.687	0.016884	0.016577
528.804	0.017093	0.016967
528.921	0.01388	0.013798
529.037	0.013578	0.012525
529.154	0.015389	0.013202
529.271	0.0155	0.013608
529.387	0.014389	0.013122
529.504	0.014597	0.013455
529.621	0.01482	0.013845
529.737	0.015583	0.015614
529.854	0.015662	0.014963
529.971	0.014412	0.013455
530.087	0.01407	0.013391
530.204	0.014157	0.012843
530.321	0.015153	0.012922
530.437	0.01585	0.014184
530.554	0.015602	0.01385
530.671	0.014648	0.013302
530.787	0.016032	0.015063
530.904	0.015537	0.014647
531.021	0.013745	0.01202
531.138	0.014533	0.012741
531.254	0.015171	0.012727
531.371	0.015296	0.012706
531.487	0.016107	0.013407
531.604	0.016296	0.014272
531.721	0.01369	0.012294
531.837	0.015289	0.013456
531.954	0.015537	0.014668
532.071	0.013884	0.01201
532.187	0.013708	0.011988
532.304	0.015199	0.014051
532.421	0.014866	0.013122
532.537	0.0151	0.013905
532.654	0.014977	0.014009
532.771	0.014042	0.012969
532.888	0.013801	0.013012
533.004	0.015181	0.013993
533.121	0.014194	0.012468
533.237	0.013366	0.01134
533.354	0.017287	0.01318
533.471	0.017519	0.013834
533.587	0.016074	0.013592
533.704	0.017023	0.013555
533.821	0.015944	0.0125
533.937	0.013769	0.011973
534.054	0.015579	0.013571
534.171	0.01562	0.013043
534.288	0.013583	0.010992
534.404	0.014594	0.012886
534.521	0.017102	0.01568
534.638	0.015866	0.013998
534.754	0.015389	0.013523
534.871	0.015667	0.01375
534.987	0.01405	0.011601
535.104	0.012801	0.010976
535.221	0.014972	0.013407
535.337	0.015338	0.013465
535.454	0.012903	0.011081
535.571	0.015444	0.012968
535.687	0.017866	0.015607
535.804	0.015463	0.013623
535.921	0.013412	0.011867
536.038	0.014056	0.012853
536.154	0.013329	0.012199
536.271	0.013256	0.012025
536.388	0.014718	0.013834
536.504	0.014445	0.012864
536.621	0.01462	0.013507
536.737	0.017505	0.015528
536.854	0.015889	0.015
536.971	0.013741	0.012848
537.087	0.014259	0.012284
537.204	0.014148	0.012526
537.321	0.013406	0.012247
537.438	0.015361	0.013502
537.554	0.015491	0.013576
537.671	0.014171	0.013028
537.788	0.015472	0.015084
537.904	0.014811	0.015171
538.021	0.014468	0.013956
538.138	0.014102	0.012843
538.254	0.012644	0.011345
538.371	0.014264	0.013291
538.487	0.017022	0.014089
538.604	0.015056	0.013692
538.721	0.015079	0.013798
538.837	0.015778	0.014293
538.954	0.01587	0.014225
539.071	0.014711	0.013177
539.188	0.014565	0.012906
539.304	0.012732	0.011208
539.421	0.01356	0.013244
539.538	0.016783	0.015589
539.654	0.016195	0.015633
539.771	0.013954	0.014267
539.888	0.015301	0.014873
540.004	0.01525	0.013592
540.121	0.014244	0.013215
540.237	0.014972	0.013497
540.354	0.013565	0.012727
540.471	0.013213	0.013296
540.587	0.015685	0.015949
540.704	0.017122	0.017196
540.821	0.01438	0.014241
540.938	0.014449	0.014061
541.054	0.015162	0.013734
541.171	0.014339	0.012494
541.288	0.014292	0.013333
541.404	0.014963	0.01404
541.521	0.014495	0.01326
541.638	0.013833	0.013335
541.754	0.016162	0.014815
541.871	0.01637	0.015169
541.987	0.014162	0.013312
542.104	0.014148	0.012595
542.221	0.015928	0.014538
542.337	0.015505	0.013165
542.454	0.014333	0.012748
542.571	0.015463	0.013207
542.688	0.015789	0.013981
542.804	0.015431	0.014383
542.921	0.015366	0.014014
543.038	0.014602	0.012832
543.154	0.013667	0.012304
543.271	0.015394	0.013112
543.388	0.015537	0.014088
543.504	0.015051	0.013666
543.621	0.01519	0.013355
543.737	0.014711	0.013671
543.854	0.014963	0.014715
543.971	0.015269	0.014151
544.087	0.014245	0.01336
544.204	0.014517	0.012639
544.321	0.016741	0.012621
544.438	0.020894	0.01365
544.554	0.021815	0.014789
544.671	0.022133	0.013589
544.788	0.016866	0.01249
544.904	0.014745	0.01318
545.021	0.01619	0.013666
545.138	0.014872	0.012848
545.254	0.01444	0.012848
545.371	0.016602	0.018033
545.487	0.018486	0.020042
545.604	0.0188	0.01993
545.721	0.018333	0.021192
545.838	0.014824	0.017015
545.954	0.013292	0.014067
546.071	0.015239	0.015019
546.188	0.016213	0.014214
546.304	0.01663	0.013486
546.421	0.021079	0.014736
546.538	0.022683	0.016671
546.654	0.023653	0.016255
546.771	0.020593	0.016371
546.888	0.01631	0.014694
547.004	0.014517	0.012772
547.121	0.014421	0.013302
547.237	0.016824	0.014942
547.354	0.015588	0.017052
547.471	0.015389	0.018317
547.588	0.018532	0.020728
547.704	0.017657	0.02163
547.821	0.01531	0.01778
547.938	0.015139	0.016513
548.054	0.015139	0.015649
548.171	0.013032	0.012421
548.288	0.013417	0.013101
548.404	0.017532	0.01586
548.521	0.016426	0.015285
548.638	0.015139	0.014283
548.754	0.017317	0.017095
548.871	0.017815	0.016182
548.988	0.014671	0.013128
549.104	0.015167	0.012479
549.221	0.015428	0.012804
549.338	0.014588	0.012215
549.454	0.015898	0.014583
549.571	0.016889	0.015659
549.688	0.015478	0.014639
549.804	0.014949	0.014415
549.921	0.017366	0.015971
550.038	0.015883	0.013956
550.154	0.013986	0.012521
550.271	0.014394	0.012595
550.388	0.01513	0.012294
550.504	0.014772	0.013443
550.621	0.016607	0.01442
550.738	0.017107	0.014921
550.854	0.016301	0.01288
550.971	0.026983	0.013323
551.088	0.165792	0.013671
551.204	0.288532	0.012869
551.321	0.149911	0.0125
551.438	0.062218	0.012885
551.554	0.031579	0.014478
551.671	0.024199	0.016287
551.788	0.023406	0.01893
551.904	0.024838	0.033112
552.021	0.031208	0.044346
552.138	0.108744	0.034677
552.254	0.13794	0.033877
552.371	0.064833	0.028803
552.488	0.026509	0.019647
552.604	0.018072	0.017665
552.721	0.02037	0.019963
552.838	0.022065	0.020142
552.954	0.019122	0.022209
553.071	0.020695	0.023587
553.188	0.039028	0.020311
553.304	0.035398	0.019378
553.421	0.023867	0.018127
553.538	0.019148	0.016983
553.654	0.015875	0.01567
553.771	0.018067	0.016684
553.888	0.021357	0.018175
554.004	0.018991	0.016102
554.121	0.017514	0.014077
554.238	0.021372	0.0155
554.354	0.019116	0.014873
554.471	0.01663	0.014077
554.588	0.016317	0.016215
554.704	0.017269	0.015971
554.821	0.016977	0.014768
554.938	0.017505	0.015438
555.054	0.018617	0.017279
555.171	0.01744	0.014267
555.288	0.016407	0.012927
555.404	0.018272	0.014373
555.521	0.018463	0.015206
555.638	0.017028	0.014689
555.754	0.016317	0.014791
555.871	0.016847	0.015422
555.988	0.016472	0.014905
556.104	0.01557	0.01432
556.221	0.015917	0.014595
556.338	0.015931	0.012584
556.454	0.015292	0.013539
556.571	0.016772	0.015323
556.688	0.016852	0.015306
556.804	0.016829	0.014293
556.921	0.016394	0.014696
557.038	0.016588	0.013323
557.154	0.016616	0.014098
557.271	0.01545	0.012892
557.388	0.015857	0.013027
557.504	0.015278	0.013144
557.621	0.015931	0.013444
557.738	0.016639	0.014475
557.854	0.016968	0.014831
557.971	0.015847	0.014768
558.088	0.013611	0.013152
558.204	0.015458	0.013518
558.321	0.016134	0.013471
558.438	0.014711	0.012772
558.554	0.014157	0.012985
558.671	0.016079	0.014699
558.788	0.015539	0.013949
558.904	0.016037	0.014119
559.021	0.015056	0.013697
559.138	0.014156	0.012241
559.254	0.013833	0.012363
559.371	0.015954	0.013798
559.488	0.015544	0.013943
559.604	0.015259	0.012917
559.721	0.01481	0.013281
559.838	0.01395	0.013316
559.954	0.016676	0.014198
560.071	0.016583	0.014415
560.188	0.015088	0.011983
560.304	0.01375	0.01143
560.421	0.014713	0.012368
560.538	0.014722	0.012532
560.654	0.014206	0.012582
560.771	0.016315	0.014478
560.888	0.018079	0.015844
561.004	0.017394	0.015082
561.121	0.015144	0.013386
561.238	0.012838	0.010976
561.354	0.012956	0.01281
561.471	0.017329	0.017036
561.588	0.018384	0.017627
561.704	0.014444	0.015279
561.821	0.01507	0.014689
561.938	0.016329	0.015322
562.054	0.014144	0.012962
562.171	0.014597	0.013402
562.288	0.014079	0.011888
562.404	0.010444	0.009013
562.521	0.013532	0.012906
562.638	0.017852	0.016614
562.754	0.018817	0.016772
562.871	0.019347	0.018513
562.988	0.018912	0.016461
563.104	0.014478	0.011892
563.221	0.014852	0.013497
563.338	0.021454	0.020886
563.454	0.016844	0.016475
563.571	0.010699	0.010158
563.688	0.015602	0.016561
563.804	0.022389	0.021215
563.921	0.019588	0.017484
564.038	0.016372	0.014873
564.154	0.018898	0.017679
564.271	0.015935	0.014272
564.388	0.012056	0.011063
564.504	0.018509	0.017474
564.621	0.017671	0.014932
564.738	0.011489	0.009646
564.854	0.015912	0.014842
564.971	0.023958	0.021018
565.088	0.020767	0.017899
565.204	0.016185	0.012611
565.321	0.01594	0.013043
565.438	0.014094	0.012114
565.554	0.014195	0.011878
565.671	0.01594	0.014916
565.788	0.014978	0.013323
565.904	0.012588	0.012257
566.021	0.017301	0.017827
566.138	0.023517	0.022513
566.254	0.020917	0.017964
566.371	0.01538	0.011878
566.488	0.015722	0.011975
566.604	0.017917	0.013571
566.721	0.017356	0.014146
566.838	0.015917	0.013217
566.954	0.014023	0.012157
567.071	0.014856	0.013291
567.188	0.018759	0.01644
567.304	0.022153	0.018703
567.421	0.019322	0.01826
567.538	0.013963	0.01538
567.654	0.015407	0.016514
567.771	0.016717	0.018272
567.888	0.015042	0.016461
568.005	0.013267	0.014873
568.121	0.01463	0.015053
568.238	0.016894	0.014241
568.354	0.024144	0.016051
568.471	0.03812	0.018391
568.588	0.036523	0.015738
568.705	0.031889	0.012753
568.821	0.025079	0.013798
568.938	0.018995	0.014525
569.054	0.018306	0.014785
569.171	0.017574	0.013565
569.288	0.016367	0.014165
569.404	0.019931	0.030322
569.521	0.024551	0.050696
569.638	0.02385	0.049279
569.755	0.019097	0.04403
569.871	0.015037	0.040026
569.988	0.014156	0.026608
570.104	0.015759	0.02182
570.221	0.016706	0.0185
570.338	0.016051	0.015754
570.455	0.017065	0.02144
570.571	0.019172	0.025791
570.688	0.01913	0.024088
570.804	0.015361	0.020206
570.921	0.016117	0.020798
571.038	0.017046	0.018302
571.154	0.014722	0.014437
571.271	0.013968	0.012911
571.388	0.016894	0.015807
571.505	0.016339	0.016658
571.621	0.014482	0.015554
571.738	0.018866	0.020164
571.855	0.019478	0.020203
571.971	0.012727	0.012711
572.088	0.01255	0.012658
572.205	0.017005	0.016535
572.321	0.018727	0.01471
572.438	0.017772	0.013494
572.554	0.020144	0.016677
572.671	0.021094	0.016456
572.788	0.017495	0.014357
572.904	0.01769	0.015781
573.021	0.0171	0.015247
573.138	0.014199	0.01202
573.255	0.014347	0.012532
573.371	0.018711	0.016532
573.488	0.01782	0.016756
573.605	0.016889	0.016576
573.721	0.018398	0.019357
573.838	0.016732	0.018391
573.955	0.014911	0.015715
574.071	0.016644	0.015174
574.188	0.016706	0.014241
574.304	0.014806	0.012315
574.421	0.016472	0.014225
574.538	0.018772	0.016652
574.654	0.017982	0.015095
574.771	0.017061	0.015829
574.888	0.017556	0.015538
575.005	0.015421	0.013729
575.121	0.015189	0.012652
575.238	0.016167	0.013455
575.355	0.015667	0.013424
575.471	0.015333	0.013202
575.588	0.016357	0.013186
575.705	0.016272	0.014968
575.821	0.017639	0.015723
575.938	0.017256	0.014911
576.054	0.01432	0.012004
576.171	0.01544	0.013513
576.288	0.016839	0.014076
576.404	0.015551	0.0123
576.521	0.015522	0.012386
576.638	0.016857	0.014304
576.755	0.016611	0.014747
576.871	0.016339	0.014386
576.988	0.01707	0.014452
577.105	0.015622	0.012734
577.221	0.014759	0.011218
577.338	0.018662	0.013265
577.455	0.019828	0.014165
577.571	0.017232	0.01259
577.688	0.017417	0.012785
577.804	0.01837	0.014024
577.921	0.018011	0.014215
578.038	0.016745	0.013734
578.154	0.01657	0.013687
578.271	0.015839	0.011867
578.388	0.015556	0.012764
578.505	0.018433	0.014829
578.621	0.018157	0.014731
578.738	0.015139	0.012774
578.855	0.016483	0.014146
578.971	0.017644	0.015132
579.088	0.016767	0.013899
579.205	0.018435	0.013075
579.321	0.0204	0.014177
579.438	0.017389	0.011894
579.555	0.01507	0.011445
579.671	0.017272	0.014032
579.788	0.017912	0.015169
579.904	0.015278	0.012582
580.021	0.014732	0.013328
580.138	0.017806	0.015364
580.255	0.017361	0.013468
580.371	0.01537	0.012827
580.488	0.015289	0.013589
580.605	0.015991	0.014325
580.721	0.015528	0.013791
580.838	0.015602	0.013845
580.955	0.017009	0.014235
581.071	0.015117	0.012044
581.188	0.015509	0.012495
581.305	0.018006	0.014766
581.421	0.017019	0.013344
581.538	0.0158	0.01238
581.654	0.01519	0.01298
581.771	0.015579	0.013919
581.888	0.015306	0.013791
582.005	0.016241	0.014241
582.121	0.016656	0.014
582.238	0.015079	0.012426
582.355	0.015206	0.012684
582.471	0.016889	0.014467
582.588	0.018093	0.014309
582.705	0.016317	0.014367
582.821	0.015167	0.013296
582.938	0.015583	0.013203
583.055	0.016463	0.013808
583.171	0.015833	0.013057
583.288	0.01507	0.013207
583.405	0.016311	0.013392
583.521	0.016171	0.01384
583.638	0.016574	0.015174
583.755	0.017783	0.015418
583.871	0.01631	0.01337
583.988	0.013439	0.012728
584.105	0.015431	0.013613
584.221	0.017294	0.014734
584.338	0.015394	0.01278
584.455	0.0155	0.012468
584.571	0.01619	0.014299
584.688	0.0165	0.014204
584.805	0.016233	0.014032
584.921	0.017019	0.014583
585.038	0.015467	0.013703
585.155	0.013977	0.011825
585.271	0.016	0.01393
585.388	0.017042	0.015121
585.505	0.015628	0.013506
585.621	0.015227	0.013507
585.738	0.017282	0.016118
585.855	0.01695	0.014981
585.971	0.014829	0.013892
586.088	0.015867	0.015
586.205	0.015699	0.013798
586.321	0.014528	0.012019
586.438	0.015769	0.012584
586.555	0.0186	0.015266
586.671	0.018477	0.014552
586.788	0.016361	0.013824
586.905	0.0178	0.015139
587.021	0.017847	0.015427
587.138	0.015628	0.012911
587.255	0.01556	0.0126
587.371	0.016217	0.01307
587.488	0.017023	0.013919
587.605	0.017333	0.014139
587.721	0.017968	0.014699
587.838	0.016972	0.014595
587.955	0.01582	0.014082
588.071	0.015956	0.014443
588.188	0.016329	0.014336
588.305	0.018171	0.013017
588.421	0.022283	0.012715
588.538	0.025009	0.012964
588.655	0.026372	0.013892
588.771	0.02431	0.014446
588.888	0.019	0.014006
589.005	0.017227	0.013871
589.121	0.015867	0.013867
589.238	0.016537	0.013439
589.355	0.016594	0.016854
589.471	0.018394	0.023064
589.588	0.019139	0.025051
589.705	0.017593	0.022896
589.821	0.01765	0.025608
589.938	0.018019	0.022838
590.055	0.015741	0.017337
590.171	0.015817	0.015734
590.288	0.021347	0.015243
590.405	0.031283	0.015557
590.521	0.038671	0.016862
590.638	0.041678	0.017835
590.755	0.036472	0.01605
590.871	0.023356	0.016019
590.988	0.020065	0.016572
591.105	0.019578	0.016582
591.221	0.018255	0.014362
591.338	0.017978	0.015734
591.455	0.020273	0.025021
591.571	0.022156	0.034386
591.688	0.023778	0.033787
591.805	0.020517	0.033222
591.921	0.017796	0.03058
592.038	0.017072	0.024266
592.155	0.016857	0.019678
592.271	0.015875	0.016382
592.388	0.017239	0.016437
592.505	0.018019	0.018682
592.621	0.017389	0.018171
592.738	0.018028	0.019161
592.855	0.01825	0.019987
592.971	0.016167	0.016619
593.088	0.014922	0.015247
593.205	0.016097	0.015274
593.321	0.016022	0.014222
593.438	0.015556	0.014325
593.555	0.016444	0.015348
593.671	0.016894	0.015111
593.788	0.015661	0.014728
593.905	0.016491	0.016034
594.021	0.01785	0.016475
594.138	0.015648	0.013972
594.255	0.013917	0.012734
594.371	0.014954	0.012373
594.488	0.015928	0.014063
594.605	0.015676	0.014457
594.721	0.015783	0.013873
594.838	0.016171	0.014277
594.955	0.015589	0.013829
595.071	0.015051	0.013117
595.188	0.015811	0.014646
595.305	0.015681	0.013819
595.421	0.0148	0.012228
595.538	0.014519	0.011588
595.655	0.015622	0.013329
595.771	0.016458	0.014014
595.888	0.014756	0.012684
596.005	0.014796	0.013502
596.121	0.015911	0.014
596.238	0.015764	0.013418
596.355	0.016039	0.013399
596.471	0.016352	0.013265
596.588	0.015756	0.012513
596.705	0.01544	0.012516
596.821	0.016683	0.014108
596.938	0.015736	0.013191
597.055	0.015244	0.012937
597.171	0.015458	0.013307
597.288	0.016045	0.013032
597.405	0.016111	0.013138
597.521	0.016311	0.013741
597.638	0.015898	0.013597
597.755	0.014767	0.012323
597.871	0.015477	0.01374
597.988	0.016683	0.014019
598.105	0.01488	0.0126
598.221	0.0147	0.012272
598.338	0.016718	0.014462
598.455	0.017106	0.014196
598.571	0.015991	0.013861
598.688	0.016406	0.014475
598.805	0.016639	0.013645
598.921	0.014917	0.012101
599.038	0.015732	0.013798
599.155	0.018889	0.015272
599.271	0.01682	0.01289
599.388	0.014089	0.01126
599.505	0.018134	0.01481
599.621	0.019	0.01619
599.738	0.016968	0.013982
599.855	0.017	0.015722
599.971	0.017593	0.015406
600.088	0.014322	0.013082
600.205	0.013616	0.012537
600.321	0.017272	0.015196
600.438	0.017602	0.014641
600.555	0.014694	0.011082
600.671	0.016551	0.014056
600.788	0.021072	0.017513
600.905	0.018028	0.015025
601.021	0.015616	0.01336
601.138	0.01535	0.013361
601.255	0.014806	0.012637
601.371	0.014056	0.01181
601.488	0.016287	0.014067
601.605	0.0183	0.015285
601.721	0.015537	0.013513
601.838	0.01735	0.01493
601.955	0.019333	0.017516
602.071	0.016661	0.014804
602.188	0.013495	0.012163
602.305	0.014506	0.012582
602.421	0.015102	0.01307
602.538	0.014911	0.012215
602.655	0.01607	0.014193
602.771	0.01705	0.014949
602.888	0.015699	0.013091
603.005	0.015483	0.01393
603.121	0.016372	0.014892
603.238	0.016653	0.014304
603.355	0.015856	0.012715
603.471	0.013769	0.011387
603.588	0.014489	0.012032
603.705	0.01662	0.014847
603.822	0.016506	0.014487
603.938	0.015375	0.013745
604.055	0.016406	0.013899
604.171	0.015917	0.01366
604.288	0.014706	0.013152
604.405	0.015894	0.013576
604.521	0.015917	0.012703
604.638	0.013556	0.01106
604.755	0.014561	0.012443
604.871	0.017922	0.016114
604.988	0.017546	0.014394
605.105	0.015178	0.012861
605.221	0.016116	0.014309
605.338	0.0169	0.01457
605.455	0.015241	0.014325
605.572	0.017661	0.016595
605.688	0.019083	0.01576
605.805	0.017417	0.014892
605.921	0.01713	0.015
606.038	0.018795	0.017279
606.155	0.01713	0.014531
606.271	0.015306	0.012513
606.388	0.016367	0.014468
606.505	0.018968	0.015934
606.621	0.01685	0.015133
606.738	0.017259	0.016071
606.855	0.018694	0.017956
606.971	0.016352	0.016334
607.088	0.014439	0.014506
607.205	0.016403	0.015691
607.322	0.018478	0.016063
607.438	0.017017	0.017614
607.555	0.018718	0.021071
607.672	0.023739	0.02412
607.788	0.022093	0.023418
607.905	0.019033	0.021158
608.021	0.017875	0.017732
608.138	0.016956	0.016576
608.255	0.016278	0.014531
608.371	0.016806	0.015114
608.488	0.01763	0.016957
608.605	0.018183	0.018203
608.721	0.017617	0.020386
608.838	0.019046	0.022479
608.955	0.019078	0.022082
609.072	0.016773	0.019715
609.188	0.016467	0.016981
609.305	0.016852	0.015359
609.422	0.016183	0.01488
609.538	0.017495	0.015876
609.655	0.017794	0.017557
609.771	0.01705	0.016753
609.888	0.015792	0.015955
610.005	0.016544	0.016943
610.121	0.01681	0.016371
610.238	0.016256	0.015544
610.355	0.015639	0.014019
610.471	0.016167	0.013266
610.588	0.01675	0.01457
610.705	0.018079	0.016456
610.822	0.016778	0.014873
610.938	0.015792	0.014483
611.055	0.016083	0.014779
611.172	0.016204	0.014299
611.288	0.015522	0.013722
611.405	0.016222	0.013892
611.521	0.015204	0.013075
611.638	0.0152	0.013133
611.755	0.016509	0.015095
611.871	0.018722	0.016272
611.988	0.016232	0.015364
612.105	0.015333	0.014196
612.221	0.015789	0.013779
612.338	0.017695	0.013782
612.455	0.018544	0.01343
612.572	0.018884	0.013592
612.688	0.019028	0.01393
612.805	0.016403	0.013434
612.922	0.015917	0.013842
613.038	0.018083	0.015127
613.155	0.017514	0.014937
613.271	0.015511	0.012481
613.388	0.014995	0.012252
613.505	0.017417	0.014437
613.621	0.01863	0.015011
613.738	0.017439	0.013899
613.855	0.015822	0.014171
613.972	0.015801	0.014689
614.088	0.014861	0.014405
614.205	0.015542	0.013265
614.322	0.016889	0.014557
614.438	0.017005	0.013645
614.555	0.01495	0.011981
614.672	0.016339	0.014076
614.788	0.017977	0.015717
614.905	0.017367	0.014247
615.021	0.015241	0.013302
615.138	0.016278	0.013316
615.255	0.015611	0.013025
615.372	0.015995	0.012732
615.488	0.017394	0.014076
615.605	0.0165	0.013629
615.722	0.015789	0.012886
615.838	0.016884	0.014478
615.955	0.017744	0.015911
616.072	0.017444	0.014987
616.188	0.016088	0.013629
616.305	0.016	0.012627
616.422	0.01544	0.013006
616.538	0.016944	0.014108
616.655	0.017572	0.014253
616.771	0.017	0.013587
616.888	0.0164	0.013779
617.005	0.01738	0.014721
617.122	0.017228	0.014848
617.238	0.016195	0.013367
617.355	0.017056	0.013439
617.472	0.015672	0.012342
617.588	0.015005	0.012163
617.705	0.0172	0.014291
617.822	0.017761	0.013994
617.938	0.01625	0.013349
618.055	0.015756	0.013722
618.172	0.017532	0.014821
618.288	0.016956	0.014127
618.405	0.016078	0.013196
618.522	0.016431	0.01317
618.638	0.016928	0.012614
618.755	0.016037	0.012421
618.872	0.01715	0.014025
618.988	0.017789	0.0145
619.105	0.017236	0.013318
619.222	0.016506	0.013038
619.338	0.016718	0.01308
619.455	0.017517	0.013652
619.572	0.017817	0.013937
619.688	0.016509	0.01308
619.805	0.015239	0.011854
619.922	0.016648	0.013856
620.038	0.017111	0.014722
620.155	0.0156	0.014044
620.272	0.015195	0.013217
620.388	0.016245	0.014171
620.505	0.016773	0.013449
620.622	0.016322	0.013247
620.738	0.017739	0.014133
620.855	0.018037	0.01403
620.972	0.016094	0.012551
621.088	0.016556	0.012795
621.205	0.018978	0.015089
621.322	0.0207	0.014082
621.438	0.019681	0.012205
621.555	0.019394	0.013317
621.672	0.020042	0.014399
621.788	0.0179	0.013614
621.905	0.017306	0.01388
622.022	0.01794	0.014067
622.138	0.016239	0.012627
622.255	0.015544	0.01181
622.372	0.017741	0.014009
622.488	0.018644	0.013842
622.605	0.017718	0.012806
622.722	0.021761	0.014576
622.838	0.02605	0.01526
622.955	0.02712	0.014209
623.072	0.026356	0.013798
623.188	0.021906	0.014741
623.305	0.01712	0.012458
623.422	0.015906	0.012006
623.538	0.017546	0.014219
623.655	0.019517	0.01488
623.772	0.0191	0.014095
623.888	0.018931	0.014341
624.005	0.020622	0.014943
624.122	0.019611	0.014789
624.238	0.016717	0.013823
624.355	0.016072	0.013861
624.472	0.016157	0.013149
624.588	0.015617	0.012462
624.705	0.0174	0.013734
624.822	0.018426	0.015053
624.938	0.017394	0.014152
625.055	0.016528	0.014262
625.172	0.017311	0.014633
625.288	0.017478	0.014222
625.405	0.016245	0.013676
625.522	0.015939	0.013044
625.638	0.016372	0.012798
625.755	0.016264	0.01289
625.872	0.018061	0.014582
625.988	0.017611	0.014646
626.105	0.016278	0.013718
626.222	0.015717	0.013184
626.338	0.01669	0.01374
626.455	0.016739	0.014633
626.572	0.018039	0.014165
626.688	0.016796	0.014014
626.805	0.015944	0.013291
626.922	0.016178	0.013298
627.038	0.016782	0.015074
627.155	0.018283	0.016006
627.272	0.017072	0.01443
627.388	0.014796	0.012094
627.505	0.016244	0.014317
627.622	0.018727	0.015301
627.738	0.017428	0.014817
627.855	0.016928	0.014614
627.972	0.016764	0.015142
628.088	0.015072	0.014146
628.205	0.014239	0.012892
628.322	0.016852	0.015058
628.438	0.01875	0.015399
628.555	0.017283	0.012633
628.672	0.014982	0.01278
628.788	0.0186	0.016924
628.905	0.019005	0.016888
629.022	0.016989	0.014627
629.138	0.014761	0.013184
629.255	0.015884	0.013798
629.372	0.015506	0.013646
629.488	0.016194	0.014519
629.605	0.017296	0.016356
629.722	0.017356	0.016424
629.838	0.01585	0.016063
629.955	0.017458	0.017352
630.072	0.017683	0.017291
630.188	0.015756	0.015057
630.305	0.015056	0.012859
630.422	0.015956	0.013241
630.538	0.016122	0.013513
630.655	0.017153	0.014119
630.772	0.0183	0.015956
630.888	0.017011	0.014848
631.005	0.015695	0.014061
631.122	0.01635	0.014835
631.238	0.017769	0.015338
631.355	0.017756	0.014101
631.472	0.016756	0.013734
631.588	0.01662	0.012827
631.705	0.016144	0.013108
631.822	0.017922	0.014576
631.938	0.017616	0.015121
632.055	0.0161	0.013804
632.172	0.015694	0.014658
632.288	0.01619	0.014214
632.405	0.017139	0.01412
632.522	0.017589	0.013709
632.638	0.017486	0.013318
632.755	0.015789	0.012253
632.872	0.015189	0.012462
632.988	0.017269	0.015364
633.105	0.0186	0.015525
633.222	0.016578	0.013677
633.338	0.01632	0.013645
633.455	0.016372	0.014127
633.572	0.017878	0.014101
633.688	0.016195	0.013956
633.805	0.016856	0.014082
633.922	0.016728	0.01412
634.038	0.014343	0.012305
634.155	0.01595	0.014076
634.272	0.019328	0.014677
634.388	0.019681	0.014019
634.505	0.017589	0.012196
634.622	0.01975	0.01231
634.738	0.023171	0.014958
634.855	0.021067	0.014513
634.972	0.016883	0.012747
635.088	0.016565	0.013571
635.205	0.016767	0.013595
635.322	0.015117	0.012013
635.438	0.016861	0.013565
635.555	0.019661	0.016089
635.672	0.017411	0.015006
635.788	0.015514	0.013302
635.905	0.016933	0.016006
636.022	0.017828	0.015994
636.138	0.015505	0.013792
636.255	0.014883	0.013032
636.372	0.015761	0.013753
636.488	0.015912	0.013233
636.605	0.016694	0.014576
636.722	0.017817	0.015298
636.838	0.017431	0.014562
636.955	0.015561	0.013785
637.072	0.016472	0.014392
637.188	0.016602	0.014742
637.305	0.016428	0.013835
637.422	0.015583	0.012677
637.538	0.015717	0.013253
637.655	0.01482	0.012511
637.772	0.0169	0.013633
637.888	0.016761	0.014652
638.005	0.016032	0.014214
638.122	0.015139	0.013057
638.239	0.015	0.013798
638.355	0.015782	0.014441
638.472	0.015928	0.01393
638.588	0.017372	0.013323
638.705	0.017116	0.012975
638.822	0.015078	0.012703
638.938	0.016467	0.013968
639.055	0.01675	0.014641
639.172	0.015411	0.013563
639.288	0.014944	0.012968
639.405	0.016556	0.01366
639.522	0.017383	0.01388
639.638	0.017078	0.012582
639.755	0.016578	0.013639
639.872	0.016009	0.013344
639.989	0.014511	0.012335
640.105	0.015672	0.013551
640.222	0.016528	0.014388
640.338	0.015667	0.0135
640.455	0.015939	0.012975
640.572	0.016398	0.013634
640.688	0.017222	0.013481
640.805	0.018161	0.014785
640.922	0.017625	0.013903
641.038	0.015739	0.013051
641.155	0.015328	0.013335
641.272	0.016672	0.014437
641.389	0.016796	0.014024
641.505	0.015578	0.012184
641.622	0.016283	0.012873
641.739	0.018292	0.014858
641.855	0.016589	0.014209
641.972	0.015811	0.015462
642.088	0.016671	0.016213
642.205	0.016322	0.014728
642.322	0.014467	0.013076
642.438	0.014544	0.013171
642.555	0.01669	0.014351
642.672	0.016739	0.01376
642.788	0.015211	0.013703
642.905	0.016556	0.016519
643.022	0.017622	0.024063
643.139	0.01575	0.021956
643.255	0.015796	0.019467
643.372	0.015606	0.017551
643.489	0.014756	0.015032
643.605	0.015106	0.014108
643.722	0.017833	0.015712
643.838	0.017433	0.015335
643.955	0.015533	0.015032
644.072	0.015708	0.017948
644.188	0.017172	0.017266
644.305	0.01585	0.0155
644.422	0.015167	0.014335
644.538	0.016264	0.013892
644.655	0.014844	0.01262
644.772	0.014378	0.012462
644.889	0.017241	0.01481
645.005	0.017444	0.015525
645.122	0.015589	0.014057
645.239	0.015491	0.014077
645.355	0.017044	0.01507
645.472	0.016539	0.015608
645.588	0.016144	0.013722
645.705	0.016333	0.014937
645.822	0.015639	0.014918
645.938	0.014933	0.014177
646.055	0.016278	0.01491
646.172	0.016711	0.015418
646.288	0.015306	0.014101
646.405	0.015089	0.012854
646.522	0.016486	0.014631
646.639	0.016456	0.015006
646.755	0.01615	0.014867
646.872	0.015894	0.013684
646.989	0.015565	0.01366
647.105	0.014872	0.013203
647.222	0.015689	0.013614
647.338	0.016588	0.014441
647.455	0.016256	0.013418
647.572	0.015328	0.013298
647.688	0.016856	0.013354
647.805	0.017357	0.014367
647.922	0.018794	0.014437
648.038	0.017589	0.014203
648.155	0.015833	0.013144
648.272	0.013733	0.012386
648.389	0.014211	0.012646
648.505	0.016589	0.01357
648.622	0.018236	0.014668
648.739	0.015589	0.013222
648.855	0.015611	0.013279
648.972	0.017389	0.015791
649.089	0.017732	0.01576
649.205	0.016011	0.013937
649.322	0.015367	0.013494
649.438	0.016449	0.014167
649.555	0.014717	0.01276
649.672	0.014644	0.012728
649.789	0.017989	0.015519
649.905	0.019195	0.015976
650.022	0.017133	0.013057
650.139	0.016117	0.013215
650.255	0.019706	0.015399
650.372	0.021454	0.014578
650.489	0.021211	0.012519
650.605	0.022378	0.012095
650.722	0.026883	0.012918
650.839	0.02212	0.013407
650.955	0.018394	0.013817
651.072	0.017889	0.015494
651.188	0.017019	0.014014
651.305	0.016728	0.012968
651.422	0.018139	0.018108
651.539	0.019344	0.023823
651.655	0.018616	0.021841
651.772	0.017083	0.019076
651.889	0.016572	0.022272
652.005	0.016672	0.022652
652.122	0.015935	0.018639
652.239	0.016889	0.018241
652.355	0.016733	0.016203
652.472	0.015611	0.015627
652.589	0.016116	0.017062
652.705	0.017361	0.016987
652.822	0.017489	0.017487
652.939	0.016722	0.017709
653.055	0.01469	0.0151
653.172	0.014494	0.014728
653.289	0.015661	0.015791
653.405	0.017017	0.015095
653.522	0.015556	0.013439
653.639	0.015689	0.014279
653.755	0.017083	0.014842
653.872	0.016506	0.015051
653.989	0.016269	0.015032
654.105	0.016239	0.015082
654.222	0.015767	0.01376
654.339	0.015144	0.012228
654.455	0.016917	0.013803
654.572	0.02125	0.015551
654.689	0.020872	0.014222
654.805	0.01755	0.012886
654.922	0.017028	0.01491
655.039	0.017144	0.014209
655.155	0.01535	0.014025
655.272	0.017172	0.014456
655.389	0.01706	0.01346
655.505	0.015939	0.012317
655.622	0.016628	0.012038
655.739	0.017878	0.014582
655.855	0.018167	0.014525
655.972	0.015911	0.013481
656.089	0.018656	0.013753
656.205	0.073239	0.014329
656.322	0.307426	0.01384
656.439	0.432417	0.013519
656.555	0.484406	0.013456
656.672	0.657922	0.013165
656.789	0.503542	0.012664
656.905	0.180111	0.013798
657.022	0.077983	0.015266
657.139	0.053233	0.014646
657.255	0.078616	0.012911
657.372	0.14305	0.015335
657.489	0.1595	0.018949
657.605	0.179561	0.01976
657.722	0.21025	0.019146
657.839	0.117156	0.020987
657.955	0.053811	0.024905
658.072	0.035678	0.022386
658.189	0.030644	0.019063
658.305	0.039157	0.017152
658.422	0.044295	0.015335
658.539	0.046	0.015817
658.655	0.053895	0.017051
658.772	0.051625	0.016777
658.889	0.031722	0.016399
659.005	0.024722	0.01669
659.122	0.023033	0.015772
659.239	0.021602	0.014631
659.355	0.023272	0.014886
659.472	0.025289	0.014779
659.589	0.02385	0.01319
659.705	0.0229	0.013481
659.822	0.023565	0.015169
659.939	0.023728	0.015867
660.055	0.019856	0.014285
660.172	0.018733	0.01388
660.289	0.019065	0.014583
660.405	0.017244	0.012468
660.522	0.0182	0.013817
660.639	0.019794	0.014114
660.755	0.019042	0.014441
660.872	0.016794	0.012949
660.989	0.016489	0.013013
661.105	0.018878	0.015817
661.222	0.019561	0.01512
661.339	0.016579	0.012637
661.455	0.015694	0.012551
661.572	0.016667	0.012823
661.689	0.016383	0.012519
661.805	0.016116	0.013207
661.922	0.018594	0.015241
662.039	0.017072	0.014089
662.155	0.015061	0.01307
662.272	0.015328	0.012924
662.389	0.01787	0.014531
662.505	0.018172	0.013829
662.622	0.015622	0.011627
662.739	0.015483	0.012234
662.855	0.01707	0.013507
662.972	0.016339	0.013905
663.089	0.017161	0.014823
663.205	0.016344	0.014677
663.322	0.015739	0.013456
663.439	0.015926	0.013339
663.555	0.016917	0.013734
663.672	0.017706	0.013785
663.789	0.016961	0.013658
663.905	0.016483	0.012861
664.022	0.015375	0.012785
664.139	0.01565	0.013025
664.255	0.016967	0.014158
664.372	0.016278	0.01362
664.489	0.016022	0.012158
664.605	0.015324	0.012621
664.722	0.016406	0.013557
664.839	0.016722	0.013335
664.955	0.016706	0.014184
665.072	0.017389	0.013898
665.189	0.014544	0.01238
665.305	0.014778	0.012481
665.422	0.016678	0.013848
665.539	0.018061	0.013994
665.655	0.016806	0.012901
665.772	0.016567	0.013918
665.889	0.0184	0.015544
666.005	0.017383	0.014487
666.122	0.016417	0.013563
666.239	0.016255	0.013286
666.355	0.017439	0.01319
666.472	0.015761	0.010987
666.589	0.017983	0.013101
666.705	0.020583	0.014222
666.822	0.019574	0.013523
666.939	0.016772	0.013829
667.055	0.018039	0.014405
667.172	0.01725	0.014203
667.289	0.01715	0.013817
667.405	0.016366	0.015369
667.522	0.016167	0.018551
667.639	0.015856	0.019076
667.755	0.017539	0.019684
667.872	0.01845	0.022133
667.989	0.016736	0.021456
668.105	0.015122	0.017456
668.222	0.017006	0.017114
668.339	0.017072	0.016487
668.455	0.016111	0.015228
668.572	0.016903	0.016366
668.689	0.017606	0.016829
668.805	0.015328	0.015348
668.922	0.014606	0.015241
669.039	0.016028	0.017443
669.155	0.017097	0.01634
669.272	0.0152	0.014614
669.389	0.015322	0.013892
669.505	0.017233	0.015842
669.622	0.017272	0.015835
669.739	0.01745	0.014361
669.855	0.018032	0.015506
669.972	0.016394	0.015177
670.089	0.015078	0.014051
670.205	0.015211	0.014911
670.322	0.01735	0.01593
670.439	0.016583	0.014304
670.555	0.015378	0.013753
670.672	0.016639	0.015165
670.789	0.018078	0.016348
670.905	0.016689	0.014975
671.022	0.016352	0.014974
671.139	0.016272	0.015298
671.255	0.014067	0.013158
671.372	0.014139	0.013253
671.489	0.016328	0.015006
671.605	0.017356	0.015133
671.722	0.016361	0.013428
671.839	0.016061	0.014095
671.955	0.016906	0.015582
672.072	0.0166	0.014595
672.189	0.016517	0.014386
672.305	0.020056	0.014626
672.422	0.021033	0.013703
672.539	0.020511	0.01226
672.655	0.0251	0.013342
672.772	0.027033	0.015101
672.889	0.021289	0.014804
673.005	0.01775	0.01413
673.122	0.017611	0.014703
673.239	0.018028	0.015032
673.355	0.018306	0.014798
673.472	0.018244	0.018582
673.589	0.019195	0.020424
673.705	0.018079	0.019146
673.822	0.017794	0.021354
673.939	0.018922	0.029386
674.055	0.018506	0.026924
674.172	0.017828	0.019671
674.289	0.018611	0.016967
674.405	0.019828	0.016298
674.522	0.020367	0.016114
674.639	0.020389	0.017
674.755	0.0205	0.015854
674.872	0.017572	0.016228
674.989	0.016616	0.017342
675.106	0.017678	0.016494
675.222	0.018206	0.016513
675.339	0.017767	0.014652
675.455	0.017306	0.014418
675.572	0.017089	0.014937
675.689	0.018218	0.015833
675.806	0.018783	0.016184
675.922	0.018156	0.016563
676.039	0.017256	0.015253
676.155	0.016956	0.014557
676.272	0.016839	0.014449
676.389	0.017505	0.014399
676.505	0.017644	0.013861
676.622	0.017167	0.013804
676.739	0.018206	0.012911
676.856	0.019289	0.014298
676.972	0.019533	0.015494
677.089	0.018778	0.014958
677.205	0.018272	0.014298
677.322	0.015661	0.013614
677.439	0.01555	0.013051
677.556	0.01595	0.01281
677.672	0.018433	0.014703
677.789	0.018767	0.014025
677.905	0.016657	0.012759
678.022	0.01675	0.014304
678.139	0.019906	0.015538
678.255	0.018833	0.014772
678.372	0.0203	0.01338
678.489	0.022428	0.013405
678.606	0.024995	0.013829
678.722	0.025878	0.011911
678.839	0.024283	0.012703
678.956	0.022144	0.014873
679.072	0.020272	0.014025
679.189	0.016578	0.012842
679.306	0.01735	0.012722
679.422	0.020972	0.014784
679.539	0.020561	0.014367
679.655	0.019506	0.012241
679.772	0.020728	0.012791
679.889	0.020072	0.013817
680.005	0.0185	0.013342
680.122	0.018676	0.01375
680.239	0.018372	0.013987
680.356	0.017661	0.013468
680.472	0.016539	0.012994
680.589	0.01885	0.013968
680.706	0.018722	0.014057
680.822	0.017744	0.013595
680.939	0.017056	0.013386
681.056	0.0166	0.012892
681.172	0.016456	0.013272
681.289	0.016761	0.013158
681.405	0.017294	0.013886
681.522	0.016928	0.013392
681.639	0.016389	0.012298
681.755	0.016204	0.012806
681.872	0.017183	0.013494
681.989	0.016989	0.013779
682.106	0.016844	0.013089
682.222	0.015339	0.013101
682.339	0.014611	0.012418
682.456	0.0155	0.012475
682.572	0.016185	0.013576
682.689	0.016139	0.012766
682.806	0.015417	0.013329
682.922	0.016272	0.013544
683.039	0.016211	0.01488
683.155	0.016444	0.014443
683.272	0.0161	0.014044
683.389	0.015407	0.013945
683.506	0.014594	0.013386
683.622	0.014072	0.013798
683.739	0.016022	0.015082
683.856	0.017244	0.015905
683.972	0.015956	0.015449
684.089	0.015411	0.014772
684.206	0.01638	0.015026
684.322	0.01625	0.014848
684.439	0.015433	0.013424
684.556	0.0156	0.014127
684.672	0.015867	0.013886
684.789	0.013983	0.012468
684.905	0.014917	0.014253
685.022	0.017472	0.016538
685.139	0.016736	0.015084
685.256	0.014194	0.013279
685.372	0.015494	0.013804
685.489	0.017167	0.015108
685.606	0.015628	0.013335
685.722	0.014906	0.01338
685.839	0.016761	0.01407
685.956	0.017217	0.014665
686.072	0.014537	0.012347
686.189	0.014978	0.013684
686.306	0.016972	0.015582
686.422	0.016617	0.014494
686.539	0.014706	0.012354
686.656	0.016261	0.013038
686.772	0.016539	0.014165
686.889	0.016256	0.014152
687.006	0.015218	0.013012
687.122	0.015244	0.013456
687.239	0.015694	0.013361
687.356	0.015067	0.013601
687.472	0.016567	0.014038
687.589	0.016744	0.014127
687.706	0.016544	0.014038
687.822	0.016094	0.01307
687.939	0.01656	0.014003
688.056	0.016828	0.014513
688.172	0.015572	0.014019
688.289	0.014839	0.013595
688.406	0.015744	0.012854
688.522	0.015394	0.012665
688.639	0.016456	0.013665
688.756	0.017461	0.014367
688.872	0.01688	0.013645
688.989	0.016294	0.013671
689.106	0.015789	0.013911
689.222	0.015389	0.014513
689.339	0.016539	0.014405
689.456	0.017428	0.015253
689.572	0.017639	0.016203
689.689	0.0157	0.015975
689.806	0.016133	0.01581
689.922	0.01794	0.020005
690.039	0.017361	0.019108
690.156	0.015089	0.015051
690.272	0.015	0.015513
690.389	0.0166	0.015696
690.506	0.016717	0.014981
690.622	0.016044	0.014848
690.739	0.016306	0.014937
690.856	0.015861	0.015411
690.972	0.014907	0.014399
691.089	0.0158	0.015589
691.206	0.017672	0.016962
691.322	0.016539	0.015222
691.439	0.014861	0.014165
691.556	0.015656	0.013481
691.672	0.017567	0.015165
691.789	0.0179	0.015741
691.906	0.0182	0.015968
692.022	0.017894	0.015411
692.139	0.017356	0.015019
692.256	0.016928	0.014551
692.372	0.018733	0.014753
692.489	0.019533	0.015741
692.606	0.016944	0.013962
692.722	0.015517	0.013525
692.839	0.017111	0.014405
692.956	0.017656	0.016196
693.072	0.016439	0.015335
693.189	0.016931	0.01548
693.306	0.0171	0.014418
693.422	0.01615	0.014525
693.539	0.015217	0.013209
693.656	0.016072	0.0145
693.772	0.018594	0.015848
693.889	0.0187	0.015272
694.006	0.017339	0.013665
694.122	0.017811	0.013867
694.239	0.02105	0.015323
694.356	0.022699	0.014742
694.472	0.022256	0.013494
694.589	0.021917	0.012722
694.706	0.022372	0.013804
694.822	0.022122	0.013601
694.939	0.019961	0.013994
695.056	0.020244	0.014241
695.172	0.019683	0.014728
695.289	0.017361	0.013367
695.406	0.018367	0.013506
695.522	0.021433	0.015177
695.639	0.020153	0.015396
695.756	0.018244	0.01393
695.872	0.017983	0.0145
695.989	0.017933	0.015785
696.106	0.018161	0.016658
696.222	0.017706	0.016279
696.339	0.018278	0.015418
696.456	0.018022	0.014671
696.572	0.017728	0.013354
696.689	0.01805	0.014317
696.806	0.018767	0.015386
696.922	0.018088	0.015274
697.039	0.017117	0.014709
697.156	0.015056	0.013506
697.272	0.015767	0.014032
697.389	0.018167	0.015829
697.506	0.018994	0.014196
697.622	0.019356	0.013367
697.739	0.023611	0.014095
697.856	0.030489	0.014342
697.972	0.038717	0.014405
698.089	0.046094	0.014595
698.206	0.052144	0.014981
698.322	0.051232	0.01355
698.439	0.044433	0.01193
698.556	0.041122	0.013785
698.672	0.03825	0.015184
698.789	0.032433	0.01426
698.906	0.028783	0.013247
699.022	0.0282	0.014627
699.139	0.029089	0.014633
699.256	0.028461	0.014335
699.372	0.027406	0.014373
699.489	0.026733	0.01488
699.606	0.023667	0.013589
699.722	0.021778	0.01308
699.839	0.022145	0.015525
699.956	0.022406	0.01581
700.072	0.020139	0.014462
700.189	0.017644	0.014538
700.306	0.020356	0.015779
700.422	0.022033	0.015589
700.539	0.0206	0.014203
700.656	0.020372	0.014082
700.772	0.0215	0.015317
700.889	0.020289	0.014753
701.006	0.01685	0.012842
701.122	0.016394	0.013741
701.239	0.0192	0.015494
701.356	0.018597	0.01538
701.472	0.015911	0.012544
701.589	0.017411	0.014076
701.706	0.019633	0.015196
701.822	0.019294	0.014449
701.939	0.016667	0.013563
702.056	0.016756	0.014386
702.172	0.017767	0.015013
702.289	0.016139	0.013924
702.406	0.015139	0.013101
702.522	0.017356	0.014823
702.639	0.017106	0.013911
702.756	0.015483	0.012437
702.872	0.016283	0.013089
702.989	0.019089	0.015633
703.106	0.017139	0.014452
703.222	0.015589	0.012829
703.339	0.015467	0.013013
703.456	0.01565	0.014114
703.572	0.015878	0.013291
703.689	0.015978	0.013272
703.806	0.016511	0.014025
703.922	0.016472	0.014133
704.039	0.016167	0.013228
704.156	0.016522	0.014101
704.272	0.016822	0.014741
704.389	0.017028	0.014487
704.506	0.015811	0.013677
704.622	0.014994	0.012361
704.739	0.014572	0.01231
704.856	0.016694	0.014133
704.972	0.01687	0.014436
705.089	0.015583	0.013158
705.206	0.015583	0.014785
705.322	0.016239	0.015032
705.439	0.016178	0.014025
705.556	0.016167	0.014608
705.672	0.01795	0.014981
705.789	0.016256	0.014361
705.906	0.014089	0.012956
706.022	0.014778	0.01443
706.139	0.01825	0.016772
706.256	0.017794	0.016196
706.372	0.014761	0.013386
706.489	0.014594	0.013867
706.606	0.016067	0.015063
706.722	0.017261	0.015051
706.839	0.015	0.013823
706.956	0.015994	0.014247
707.072	0.016417	0.01491
707.189	0.014378	0.014095
707.306	0.014406	0.013918
707.422	0.017078	0.015753
707.539	0.017289	0.015652
707.656	0.015411	0.013791
707.772	0.0136	0.012779
707.889	0.0162	0.014418
708.006	0.018089	0.016886
708.122	0.016517	0.013956
708.239	0.014322	0.013304
708.356	0.015006	0.013886
708.472	0.015794	0.014329
708.589	0.014217	0.012354
708.706	0.014778	0.013354
708.822	0.017428	0.015861
708.939	0.01645	0.014019
709.056	0.013817	0.012209
709.172	0.014683	0.013576
709.289	0.01755	0.016481
709.406	0.017478	0.014994
709.523	0.01395	0.012057
709.639	0.015023	0.013608
709.756	0.016106	0.014342
709.872	0.015856	0.013677
709.989	0.017617	0.015025
710.106	0.020322	0.015044
710.222	0.020872	0.013563
710.339	0.022806	0.013203
710.456	0.027372	0.013715
710.572	0.032083	0.014614
710.689	0.031183	0.014684
710.806	0.027883	0.01388
710.923	0.025322	0.012918
711.039	0.022922	0.013544
711.156	0.022489	0.014582
711.273	0.021817	0.015203
711.389	0.020572	0.014684
711.506	0.019844	0.014304
711.622	0.020639	0.016329
711.739	0.021367	0.016373
711.856	0.020317	0.01762
711.972	0.021083	0.01919
712.089	0.018894	0.019462
712.206	0.016533	0.018532
712.322	0.016033	0.017519
712.439	0.017617	0.019228
712.556	0.018133	0.018481
712.673	0.016883	0.015779
712.789	0.016239	0.016437
712.906	0.0173	0.018449
713.023	0.017519	0.018191
713.139	0.016106	0.017703
713.256	0.016456	0.0175
713.372	0.016028	0.016734
713.489	0.014956	0.014234
713.606	0.015556	0.014861
713.722	0.0177	0.016298
713.839	0.017456	0.015335
713.956	0.017067	0.014987
714.072	0.016772	0.016101
714.189	0.017244	0.015905
714.306	0.016783	0.01526
714.423	0.01795	0.015892
714.539	0.017278	0.013696
714.656	0.0162	0.012658
714.773	0.016239	0.013595
714.889	0.018283	0.01612
715.006	0.018578	0.016798
715.122	0.015967	0.014298
715.239	0.016028	0.014905
715.356	0.017189	0.016203
715.472	0.016772	0.015475
715.589	0.015611	0.014525
715.706	0.016967	0.015298
715.822	0.018044	0.015506
715.939	0.016344	0.014184
716.056	0.015989	0.012854
716.173	0.019894	0.015677
716.289	0.023078	0.016487
716.406	0.0229	0.013728
716.523	0.023306	0.013323
716.639	0.025667	0.014304
716.756	0.025606	0.014684
716.872	0.023183	0.014335
716.989	0.022228	0.014937
717.106	0.021294	0.015589
717.222	0.017944	0.013279
717.339	0.017106	0.013614
717.456	0.018983	0.015449
717.572	0.019628	0.01476
717.689	0.018894	0.013196
717.806	0.018678	0.013924
717.923	0.020528	0.016323
718.039	0.019317	0.015127
718.156	0.017394	0.014196
718.273	0.017861	0.014835
718.389	0.016994	0.014949
718.506	0.015439	0.013298
718.623	0.015539	0.013006
718.739	0.017656	0.015481
718.856	0.017867	0.014804
718.972	0.016467	0.014171
719.089	0.015406	0.014437
719.206	0.016589	0.014646
719.322	0.016628	0.014538
719.439	0.014911	0.013981
719.556	0.016889	0.01384
719.673	0.015822	0.012595
719.789	0.014983	0.012481
719.906	0.016322	0.013842
720.023	0.018178	0.014323
720.139	0.017506	0.013677
720.256	0.016856	0.013728
720.373	0.017783	0.014304
720.489	0.018922	0.013557
720.606	0.0196	0.014272
720.722	0.019789	0.013386
720.839	0.019111	0.013576
720.956	0.018483	0.012791
721.073	0.018906	0.012975
721.189	0.020022	0.013924
721.306	0.01895	0.015
721.423	0.017506	0.013285
721.539	0.016589	0.013418
721.656	0.017256	0.014595
721.773	0.017717	0.013715
721.889	0.017922	0.014171
722.006	0.017917	0.014658
722.123	0.017039	0.014196
722.239	0.015217	0.01312
722.356	0.015583	0.013449
722.473	0.017056	0.014873
722.589	0.016994	0.014823
722.706	0.017033	0.013665
722.823	0.015933	0.013665
722.939	0.017228	0.014146
723.056	0.016733	0.014696
723.173	0.016708	0.014462
723.289	0.016089	0.01438
723.406	0.015461	0.013677
723.523	0.0147	0.012544
723.639	0.014233	0.0125
723.756	0.015956	0.01381
723.873	0.017172	0.014601
723.989	0.016056	0.014196
724.106	0.015044	0.013873
724.223	0.016228	0.014089
724.339	0.016517	0.014785
724.456	0.015722	0.014025
724.573	0.015295	0.013424
724.689	0.015461	0.012943
724.806	0.014717	0.012095
724.923	0.0142	0.012943
725.039	0.016756	0.014418
725.156	0.017544	0.01412
725.273	0.015417	0.013766
725.389	0.015117	0.012766
725.506	0.015883	0.013886
725.623	0.017122	0.014279
725.739	0.016161	0.013222
725.856	0.015467	0.012506
725.973	0.01565	0.012962
726.089	0.015622	0.01257
726.206	0.015917	0.013399
726.323	0.017744	0.014595
726.439	0.017683	0.014146
726.556	0.017189	0.012532
726.673	0.016711	0.012247
726.789	0.018472	0.014272
726.906	0.018722	0.015291
727.023	0.016972	0.014038
727.139	0.016978	0.014044
727.256	0.016361	0.01381
727.373	0.014556	0.013139
727.489	0.015117	0.013076
727.606	0.01805	0.015766
727.723	0.018233	0.016873
727.839	0.015645	0.015633
727.956	0.01475	0.017114
728.073	0.017494	0.020709
728.189	0.017739	0.021057
728.306	0.015583	0.019057
728.423	0.015233	0.019424
728.539	0.016867	0.019608
728.656	0.01515	0.017133
728.773	0.013439	0.01438
728.889	0.015906	0.016804
729.006	0.017367	0.018038
729.123	0.01565	0.017234
729.239	0.013989	0.01526
729.356	0.015494	0.016918
729.473	0.017294	0.017785
729.589	0.016739	0.016291
729.706	0.014156	0.013798
729.823	0.014375	0.014786
729.939	0.015067	0.015418
730.056	0.014444	0.014468
730.173	0.014422	0.014494
730.289	0.015778	0.01607
730.406	0.015633	0.015196
730.523	0.014628	0.01319
730.639	0.015689	0.015095
730.756	0.016983	0.015873
730.873	0.015928	0.015418
730.989	0.0151	0.013899
731.106	0.014422	0.013557
731.223	0.014828	0.013804
731.339	0.015272	0.01362
731.456	0.015772	0.014589
731.573	0.016722	0.015038
731.689	0.015889	0.01376
731.806	0.014933	0.013399
731.923	0.015817	0.014006
732.039	0.016694	0.015317
732.156	0.016828	0.014937
732.273	0.016061	0.013981
732.389	0.015444	0.013241
732.506	0.015389	0.012386
732.623	0.016422	0.014165
732.739	0.01915	0.01438
732.856	0.018628	0.013766
732.973	0.017778	0.013222
733.089	0.018403	0.01379
[truncated: 28,001 more rows]

## Sheet: Fig. 6
Panel a										Panel b
m/z	1	2	3	4	5	6	7	8		m/z	8	7	6	5	4	3	2	1
1350.03	0.01841	0.00811	0.00957	0.01539	0.00709	0.00466	0.00254	0.04018		1350.14	0.00835	0.45986	0.00778	0.01262	0.01788	0.02083	0.29774	0.0572
1350.14	0.01619	0.00837	0.00957	0.01545	0.00891	0.00534	0.00256	0.04535		1350.26	0.00836	0.36484	0.00704	0.01763	0.01952	0.02106	0.29826	0.05473
1350.26	0.01669	0.00828	0.0092	0.01474	0.0064	0.00698	0.0027	0.04182		1350.38	0.00946	0.41513	0.00827	0.01883	0.02094	0.02272	0.2988	0.05813
1350.38	0.01716	0.00827	0.00897	0.01443	0.00762	0.00529	0.0027	0.04144		1350.49	0.00932	0.41398	0.00848	0.01808	0.01934	0.02133	0.29934	0.06147
1350.49	0.01928	0.00894	0.00919	0.01663	0.00769	0.0067	0.00274	0.04523		1350.61	0.00885	0.39286	0.00717	0.0214	0.02348	0.02127	0.29988	0.0604
1350.61	0.01827	0.00921	0.00923	0.01694	0.00739	0.00761	0.00238	0.0458		1350.73	0.00892	0.39492	0.00674	0.01676	0.01998	0.01997	0.30043	0.0564
1350.73	0.01663	0.00824	0.0089	0.01618	0.00654	0.00879	0.00192	0.03576		1350.84	0.00922	0.37653	0.00737	0.0162	0.01729	0.01799	0.30099	0.05113
1350.84	0.01174	0.00617	0.00845	0.0137	0.00484	0.00566	0.00175	0.03464		1350.96	0.00843	0.38503	0.00737	0.01614	0.02202	0.01785	0.30155	0.06047
1350.96	0.00962	0.0057	0.00779	0.01344	0.00439	0.00629	0.00137	0.03205		1351.08	0.00899	0.47271	0.00793	0.0209	0.01626	0.02035	0.30212	0.0577
1351.08	0.01585	0.00662	0.00843	0.01591	0.00561	0.00531	0.00241	0.038		1351.19	0.0085	0.41646	0.00673	0.01751	0.0191	0.02638	0.3027	0.05947
1351.19	0.02023	0.00975	0.0097	0.02094	0.0083	0.00534	0.00307	0.04945		1351.31	0.008	0.58377	0.00793	0.01185	0.01906	0.02565	0.30328	0.0614
1351.31	0.02173	0.01077	0.01013	0.02247	0.00981	0.00761	0.0032	0.04765		1351.43	0.00757	0.50241	0.00772	0.01223	0.01869	0.02307	0.30386	0.05713
1351.43	0.01779	0.00923	0.00939	0.01831	0.00857	0.00857	0.00238	0.04334		1351.54	0.00838	0.42052	0.00624	0.01337	0.02061	0.0215	0.30445	0.05605
1351.54	0.01539	0.00707	0.00874	0.01712	0.00638	0.00781	0.00185	0.03013		1351.66	0.00936	0.3686	0.00719	0.0169	0.02212	0.02077	0.30505	0.0554
1351.66	0.01447	0.00754	0.00891	0.01741	0.00658	0.00574	0.00312	0.03238		1351.78	0.00895	0.42642	0.00878	0.01362	0.01577	0.02091	0.30565	0.05487
1351.78	0.01619	0.00846	0.00964	0.01923	0.00717	0.0051	0.0027	0.04604		1351.89	0.00752	0.36423	0.00626	0.01552	0.01865	0.02348	0.30626	0.0536
1351.89	0.01676	0.00937	0.01006	0.02132	0.00808	0.00568	0.00314	0.04027		1352.01	0.00841	0.47812	0.00753	0.01267	0.01824	0.01997	0.30688	0.0561
1352.01	0.01516	0.00884	0.0095	0.02118	0.0093	0.00673	0.00247	0.0419		1352.13	0.01017	0.3651	0.00938	0.01637	0.0205	0.02103	0.3075	0.0588
1352.13	0.01611	0.00787	0.00865	0.02058	0.00659	0.0069	0.00233	0.0391		1352.24	0.00928	0.33407	0.00707	0.01505	0.02131	0.01972	0.30812	0.05613
1352.24	0.01338	0.00717	0.0081	0.01958	0.00639	0.00645	0.00229	0.03338		1352.36	0.0083	0.3028	0.00795	0.01215	0.01568	0.02064	0.30875	0.05953
1352.36	0.01389	0.00759	0.00865	0.02088	0.00608	0.00498	0.00216	0.03659		1352.48	0.00763	0.41462	0.0079	0.01443	0.01626	0.02022	0.30939	0.05715
1352.48	0.0161	0.00825	0.00936	0.02102	0.0069	0.00559	0.00277	0.04084		1352.59	0.01012	0.39769	0.00891	0.01303	0.02082	0.01985	0.31003	0.05767
1352.59	0.01275	0.00745	0.00897	0.02002	0.0067	0.00626	0.00242	0.03332		1352.71	0.00913	0.36113	0.00931	0.01455	0.02248	0.02152	0.31068	0.05607
1352.71	0.01372	0.0071	0.00829	0.01916	0.00433	0.00728	0.00253	0.0373		1352.83	0.00995	0.36833	0.00813	0.01848	0.02174	0.0196	0.31134	0.0558
1352.83	0.01511	0.00727	0.00824	0.01883	0.00769	0.00498	0.00278	0.03312		1352.94	0.0084	0.41656	0.00734	0.01816	0.01669	0.02346	0.31019	0.06027
1352.94	0.02008	0.00872	0.00892	0.0235	0.00885	0.00589	0.00272	0.0386		1353.06	0.00758	0.47785	0.00662	0.01325	0.0165	0.02388	0.3104	0.0569
1353.06	0.02165	0.01019	0.00957	0.02357	0.01084	0.00553	0.0036	0.05222		1353.18	0.00879	0.43084	0.00675	0.01337	0.0162	0.02544	0.31179	0.055
1353.18	0.01816	0.00913	0.00898	0.02194	0.00861	0.00816	0.00259	0.04916		1353.29	0.00975	0.3331	0.00758	0.01632	0.0245	0.01838	0.31445	0.06007
1353.29	0.01756	0.00669	0.0081	0.01954	0.00659	0.00671	0.00204	0.04165		1353.41	0.01019	0.39368	0.00918	0.01968	0.02468	0.01988	0.31603	0.0592
1353.41	0.01385	0.00612	0.00782	0.01823	0.00506	0.00681	0.00195	0.03204		1353.53	0.01046	0.49255	0.00728	0.01462	0.01961	0.02463	0.3166	0.05865
1353.53	0.01699	0.00802	0.00888	0.02182	0.00788	0.00524	0.00229	0.04689		1353.64	0.00874	0.54434	0.00781	0.01325	0.01894	0.02505	0.31596	0.05873
1353.64	0.02108	0.01012	0.00937	0.0248	0.0103	0.00572	0.00291	0.06056		1353.76	0.00837	0.43595	0.00821	0.01613	0.01828	0.02376	0.31734	0.05253
1353.76	0.01889	0.0089	0.00881	0.02012	0.00785	0.00811	0.00263	0.04184		1353.88	0.00876	0.31166	0.01059	0.0133	0.02391	0.01932	0.31928	0.0496
1353.88	0.01498	0.00678	0.00767	0.01739	0.00603	0.00645	0.0021	0.03695		1353.99	0.00898	0.39275	0.00982	0.01699	0.02069	0.01963	0.31971	0.0529
1353.99	0.01253	0.00643	0.00734	0.01904	0.00465	0.00475	0.00219	0.04105		1354.11	0.00987	0.39106	0.00858	0.01725	0.01527	0.0224	0.31846	0.05973
1354.11	0.01651	0.0082	0.00796	0.02011	0.00851	0.00666	0.00291	0.05049		1354.23	0.00886	0.46744	0.00823	0.01752	0.0215	0.02472	0.31738	0.06353
1354.23	0.02044	0.0103	0.00885	0.02332	0.00986	0.0078	0.00336	0.05882		1354.34	0.00847	0.48282	0.00663	0.0143	0.01826	0.02252	0.31838	0.05907
1354.34	0.02044	0.00923	0.00871	0.02062	0.00882	0.00897	0.00413	0.04679		1354.46	0.00819	0.44726	0.00825	0.01287	0.01996	0.01666	0.32103	0.0545
1354.46	0.01355	0.00647	0.00742	0.01719	0.00494	0.00525	0.00252	0.03967		1354.58	0.00921	0.2938	0.00751	0.01443	0.0219	0.01803	0.32255	0.0554
1354.58	0.01085	0.00405	0.00638	0.0132	0.00499	0.00594	0.000958306	0.02909		1354.69	0.00906	0.36188	0.00702	0.01557	0.01954	0.01941	0.32229	0.0572
1354.69	0.01695	0.00624	0.00737	0.01751	0.00648	0.00413	0.00213	0.04141		1354.81	0.00892	0.53586	0.00771	0.01929	0.01899	0.02597	0.32109	0.0582
1354.81	0.02502	0.01101	0.00918	0.02382	0.0116	0.00493	0.00425	0.06323		1354.93	0.00803	0.48709	0.00801	0.01684	0.01717	0.02891	0.32096	0.05495
1354.93	0.02636	0.01275	0.00938	0.02254	0.01257	0.01007	0.0044	0.06352		1355.04	0.0079	0.4373	0.00908	0.01656	0.02245	0.02143	0.32207	0.0546
1355.04	0.02074	0.00982	0.0077	0.02063	0.00933	0.00906	0.00316	0.0522		1355.16	0.00886	0.30985	0.00897	0.01883	0.02432	0.01624	0.32382	0.05687
1355.16	0.01091	0.00519	0.00599	0.01431	0.00495	0.00869	0.00149	0.02862		1355.28	0.00943	0.34959	0.00838	0.01682	0.02099	0.01926	0.32501	0.05853
1355.28	0.01141	0.00443	0.00643	0.01355	0.0058	0.00414	0.00172	0.03348		1355.39	0.00873	0.42648	0.00757	0.01563	0.0179	0.02036	0.32631	0.0591
1355.39	0.01867	0.00769	0.00781	0.0186	0.00803	0.00561	0.00313	0.04794		1355.51	0.008	0.54049	0.0096	0.01413	0.02166	0.02486	0.32705	0.0566
1355.51	0.02133	0.01073	0.00887	0.02165	0.01039	0.00565	0.00408	0.05617		1355.63	0.00916	0.39752	0.00781	0.01582	0.02154	0.02661	0.3283	0.05273
1355.63	0.02117	0.01026	0.00818	0.02097	0.01062	0.00911	0.00305	0.05262		1355.74	0.01017	0.35733	0.00693	0.01827	0.01954	0.02186	0.32964	0.05293
1355.74	0.01592	0.00771	0.00672	0.01964	0.00783	0.00784	0.00246	0.04025		1355.86	0.00992	0.25023	0.008	0.01887	0.01536	0.01684	0.32966	0.05165
1355.86	0.01368	0.00558	0.00598	0.0153	0.00543	0.00698	0.00164	0.03478		1355.98	0.00836	0.35066	0.00718	0.02165	0.02008	0.01893	0.32734	0.05793
1355.98	0.01578	0.00609	0.00635	0.01552	0.00571	0.005	0.00216	0.04035		1356.09	0.00939	0.41972	0.01049	0.0137	0.01996	0.02065	0.32624	0.06587
1356.09	0.01681	0.00742	0.00734	0.01731	0.00796	0.00491	0.00268	0.04133		1356.21	0.0084	0.47387	0.00818	0.01459	0.0139	0.02331	0.32798	0.0636
1356.21	0.01656	0.00797	0.00753	0.02035	0.0086	0.00554	0.00303	0.04547		1356.33	0.01017	0.33355	0.00737	0.01761	0.0219	0.02292	0.3313	0.06027
1356.33	0.01748	0.00721	0.00684	0.01741	0.00556	0.00565	0.00188	0.04314		1356.44	0.00965	0.29793	0.00867	0.01741	0.02336	0.02013	0.33214	0.0572
1356.44	0.01353	0.00666	0.00625	0.018	0.00612	0.00661	0.00209	0.0417		1356.56	0.00885	0.35771	0.00736	0.01565	0.01736	0.01772	0.32958	0.05347
1356.56	0.01692	0.00717	0.00696	0.01764	0.00789	0.00542	0.00321	0.04795		1356.68	0.00878	0.41778	0.0064	0.01686	0.0159	0.02016	0.32645	0.0566
1356.68	0.01863	0.00837	0.00744	0.01883	0.00914	0.00678	0.00303	0.05093		1356.79	0.00924	0.4505	0.00707	0.01654	0.01875	0.02165	0.32579	0.05333
1356.79	0.01718	0.00807	0.00718	0.01912	0.00915	0.00711	0.00279	0.04294		1356.91	0.01004	0.3995	0.00721	0.01875	0.02008	0.01939	0.32826	0.05195
1356.91	0.0138	0.00643	0.00627	0.01654	0.00511	0.0064	0.00221	0.03449		1357.03	0.01029	0.32185	0.00769	0.01671	0.01972	0.01872	0.33055	0.0568
1357.03	0.01163	0.00575	0.00597	0.0164	0.0058	0.0054	0.00238	0.03543		1357.14	0.00885	0.40211	0.00846	0.01806	0.01705	0.02163	0.33041	0.05553
1357.14	0.0146	0.00721	0.00661	0.01706	0.00772	0.00494	0.00296	0.03662		1357.26	0.00906	0.41488	0.00817	0.01605	0.01772	0.02225	0.32703	0.0598
1357.26	0.01795	0.00861	0.00709	0.01937	0.01029	0.00668	0.00265	0.05004		1357.38	0.00809	0.3943	0.00722	0.01447	0.01584	0.01971	0.32375	0.0581
1357.38	0.01684	0.0083	0.00679	0.01938	0.00686	0.00684	0.00347	0.04876		1357.49	0.00938	0.3956	0.00688	0.01578	0.01918	0.02016	0.32232	0.05587
1357.49	0.01605	0.0066	0.00625	0.01691	0.00775	0.00566	0.00252	0.03874		1357.61	0.00928	0.32409	0.00745	0.01917	0.02045	0.01956	0.32159	0.0552
1357.61	0.01251	0.00551	0.00592	0.01376	0.00436	0.00513	0.00211	0.03669		1357.73	0.00968	0.32728	0.00735	0.01691	0.02069	0.01775	0.31975	0.05233
1357.73	0.01515	0.00601	0.00577	0.01543	0.00663	0.00475	0.00181	0.03493		1357.84	0.01	0.39098	0.00758	0.01777	0.02045	0.01876	0.31859	0.054
1357.84	0.01798	0.00678	0.00652	0.01585	0.00825	0.00569	0.0026	0.0379		1357.96	0.01028	0.40058	0.00985	0.01862	0.01718	0.01905	0.31832	0.057
1357.96	0.01386	0.00717	0.00687	0.01707	0.00859	0.00547	0.00295	0.04959		1358.08	0.00858	0.45192	0.00846	0.01589	0.01536	0.02027	0.31939	0.05467
1358.08	0.01445	0.00702	0.00643	0.01667	0.00819	0.00613	0.00281	0.04529		1358.19	0.00832	0.39861	0.00555	0.0137	0.02045	0.01687	0.31885	0.0564
1358.19	0.01374	0.00622	0.00593	0.01537	0.00758	0.00641	0.00219	0.03644		1358.31	0.00953	0.36774	0.00794	0.01595	0.02136	0.01815	0.31627	0.05725
1358.31	0.01409	0.00648	0.00627	0.01674	0.0078	0.00541	0.00239	0.04099		1358.43	0.00857	0.39913	0.00823	0.01514	0.02239	0.02128	0.31426	0.06067
1358.43	0.01621	0.00681	0.00703	0.01595	0.00865	0.00569	0.00287	0.04329		1358.54	0.00927	0.44669	0.00722	0.01515	0.02099	0.02071	0.31436	0.05673
1358.54	0.01544	0.00717	0.0074	0.01504	0.00791	0.00619	0.00284	0.04879		1358.66	0.0097	0.39675	0.00747	0.01728	0.01718	0.02003	0.31589	0.05407
1358.66	0.01571	0.00667	0.00693	0.01558	0.00725	0.00619	0.00254	0.03811		1358.78	0.00883	0.36614	0.00845	0.01931	0.02118	0.01855	0.31602	0.05567
1358.78	0.0119	0.00611	0.00643	0.01357	0.00592	0.00542	0.00289	0.04125		1358.89	0.00925	0.27433	0.00795	0.01705	0.021	0.02109	0.31617	0.0549
1358.89	0.01755	0.00638	0.00632	0.01456	0.00785	0.005	0.00212	0.04049		1359.01	0.00891	0.33345	0.00878	0.01547	0.02239	0.01868	0.31601	0.05687
1359.01	0.01772	0.00639	0.00599	0.01546	0.00869	0.0055	0.00286	0.03728		1359.13	0.00912	0.37025	0.00812	0.0161	0.01863	0.01871	0.31575	0.05067
1359.13	0.01419	0.00685	0.00634	0.01474	0.00703	0.00548	0.00279	0.04375		1359.24	0.00906	0.36286	0.00851	0.01826	0.01754	0.01789	0.31552	0.0564
1359.24	0.01475	0.00758	0.00689	0.01775	0.00793	0.00626	0.00278	0.04707		1359.36	0.00979	0.45534	0.00928	0.01695	0.02287	0.01793	0.31525	0.058
1359.36	0.01758	0.00774	0.00727	0.01537	0.00764	0.0063	0.00367	0.04582		1359.48	0.00917	0.3861	0.00885	0.01889	0.02336	0.01952	0.3142	0.05607
1359.48	0.01572	0.00698	0.00681	0.0139	0.00819	0.00673	0.00233	0.04369		1359.59	0.00953	0.28117	0.0078	0.0181	0.02318	0.01687	0.31315	0.0578
1359.59	0.011	0.00511	0.00562	0.01154	0.00471	0.00493	0.00191	0.03893		1359.71	0.00921	0.29248	0.00808	0.01684	0.02094	0.01767	0.31263	0.06147
1359.71	0.01196	0.00438	0.00576	0.01295	0.00548	0.00358	0.00208	0.03135		1359.83	0.00841	0.39682	0.0063	0.01626	0.01938	0.02007	0.31279	0.057
1359.83	0.01439	0.00622	0.00669	0.01546	0.00772	0.00376	0.00221	0.04299		1359.94	0.00856	0.40252	0.00782	0.01725	0.02156	0.02121	0.31228	0.0532
1359.94	0.0187	0.00854	0.00727	0.01669	0.00773	0.00615	0.00352	0.05567		1360.06	0.00853	0.3991	0.00799	0.01645	0.02233	0.02119	0.31169	0.05113
1360.06	0.01587	0.00818	0.00676	0.01607	0.00792	0.00813	0.00337	0.04197		1360.18	0.01023	0.35401	0.00951	0.02068	0.01994	0.01847	0.31052	0.05167
1360.18	0.01511	0.00599	0.00657	0.01372	0.00777	0.00685	0.00171	0.03972		1360.29	0.01049	0.33599	0.00948	0.02037	0.02095	0.01827	0.31032	0.06025
1360.29	0.01393	0.0056	0.00756	0.01371	0.00643	0.00587	0.00238	0.03703		1360.41	0.00845	0.41243	0.00814	0.02145	0.02039	0.01975	0.30887	0.05967
1360.41	0.01328	0.00651	0.00887	0.01376	0.00598	0.00667	0.00167	0.0437		1360.53	0.00905	0.408	0.00639	0.01511	0.02132	0.01877	0.30761	0.0602
1360.53	0.01516	0.00744	0.00933	0.01497	0.0081	0.0069	0.00285	0.0427		1360.64	0.00949	0.2977	0.00822	0.01586	0.0195	0.01686	0.30836	0.05947
1360.64	0.018	0.00651	0.00853	0.01489	0.00652	0.00601	0.00259	0.04287		1360.76	0.00902	0.24034	0.00986	0.02094	0.02187	0.01784	0.31199	0.04947
1360.76	0.01674	0.00662	0.00834	0.01421	0.00687	0.00453	0.00218	0.04374		1360.88	0.00806	0.35859	0.00818	0.01266	0.01441	0.0212	0.31388	0.0528
1360.88	0.01585	0.00769	0.00836	0.01509	0.00867	0.00714	0.00303	0.04714		1360.99	0.01033	0.39301	0.00799	0.01569	0.01562	0.02188	0.31271	0.05533
1360.99	0.01579	0.00849	0.00845	0.01678	0.00787	0.00671	0.00308	0.04582		1361.11	0.01008	0.4382	0.00696	0.0162	0.01969	0.02309	0.30998	0.0588
1361.11	0.02041	0.00804	0.00819	0.01539	0.00734	0.0072	0.00331	0.04471		1361.23	0.00977	0.3785	0.00836	0.01797	0.02169	0.01921	0.30934	0.05847
1361.23	0.01337	0.00625	0.00798	0.01321	0.00692	0.00652	0.00216	0.03986		1361.34	0.00897	0.31652	0.00776	0.01741	0.02096	0.01658	0.3107	0.058
1361.34	0.01084	0.00457	0.00803	0.01248	0.00611	0.00381	0.0024	0.03216		1361.46	0.00896	0.26108	0.00716	0.02324	0.02368	0.01846	0.31219	0.0574
1361.46	0.01189	0.00506	0.00862	0.0113	0.0068	0.00507	0.00255	0.03466		1361.58	0.00943	0.4243	0.00685	0.0174	0.02628	0.02278	0.31265	0.05667
1361.58	0.0182	0.0072	0.01016	0.01402	0.00815	0.00547	0.00308	0.04667		1361.69	0.00904	0.53991	0.00706	0.01772	0.01917	0.02361	0.31283	0.05513
1361.69	0.0235	0.00941	0.01109	0.01499	0.00888	0.00613	0.00387	0.05221		1361.81	0.00803	0.36682	0.00749	0.01722	0.01832	0.01929	0.31255	0.05405
1361.81	0.01506	0.00849	0.0105	0.01504	0.00846	0.00788	0.00291	0.04146		1361.93	0.00936	0.36304	0.00749	0.0146	0.0162	0.02211	0.31284	0.0524
1361.93	0.01564	0.00728	0.00964	0.01227	0.0057	0.00617	0.00262	0.04495		1362.04	0.00858	0.33341	0.00685	0.01925	0.01662	0.02106	0.31277	0.05687
1362.04	0.01218	0.00658	0.00981	0.01259	0.00782	0.00581	0.00292	0.03599		1362.16	0.00821	0.40929	0.00841	0.01611	0.02035	0.01738	0.31245	0.06147
1362.16	0.01321	0.00687	0.01023	0.01324	0.00624	0.0066	0.00235	0.04393		1362.28	0.00931	0.40784	0.00821	0.01929	0.01553	0.01794	0.31303	0.05867
1362.28	0.01024	0.00625	0.01074	0.01335	0.0078	0.00646	0.00225	0.03662		1362.39	0.00882	0.43549	0.00857	0.01693	0.01924	0.02011	0.31473	0.05325
1362.39	0.01331	0.00612	0.0118	0.0118	0.00652	0.00604	0.00266	0.03625		1362.51	0.00833	0.40475	0.00921	0.01809	0.02016	0.02079	0.31662	0.05487
1362.51	0.0186	0.0081	0.0128	0.01472	0.00842	0.00798	0.00314	0.04885		1362.63	0.00846	0.47412	0.00734	0.01715	0.01969	0.02309	0.31581	0.05173
1362.63	0.01908	0.00965	0.01262	0.01669	0.00851	0.00476	0.00341	0.04715		1362.74	0.00947	0.37581	0.00873	0.01543	0.02106	0.02136	0.31424	0.05593
1362.74	0.01682	0.00924	0.01143	0.01542	0.00881	0.00606	0.00282	0.04672		1362.86	0.00891	0.34194	0.00948	0.02097	0.02036	0.01875	0.3127	0.05645
1362.86	0.01472	0.00744	0.01113	0.01308	0.00724	0.00674	0.00262	0.03739		1362.98	0.00953	0.35453	0.00753	0.01245	0.01518	0.01736	0.31344	0.0584
1362.98	0.0135	0.007	0.01175	0.01266	0.00639	0.0065	0.00226	0.03908		1363.09	0.00889	0.37683	0.00864	0.01533	0.02025	0.01885	0.31431	0.06013
1363.09	0.01537	0.00741	0.01203	0.01384	0.00732	0.00555	0.00187	0.0388		1363.21	0.0098	0.42445	0.00945	0.01345	0.01814	0.01892	0.3146	0.0598
1363.21	0.01399	0.0073	0.01134	0.0136	0.00759	0.00531	0.00241	0.03577		1363.33	0.00912	0.39486	0.00886	0.01672	0.01898	0.01849	0.31384	0.05805
1363.33	0.01302	0.00746	0.01153	0.01265	0.0078	0.00598	0.00224	0.03664		1363.44	0.0094	0.4557	0.00902	0.0136	0.01715	0.02008	0.31348	0.05453
1363.44	0.01647	0.00791	0.01165	0.01435	0.00826	0.00722	0.00252	0.03938		1363.56	0.00882	0.42028	0.01019	0.01654	0.01355	0.02151	0.31237	0.0582
1363.56	0.01622	0.00854	0.01178	0.01437	0.00726	0.00855	0.0026	0.03958		1363.68	0.00842	0.38965	0.00686	0.01442	0.0169	0.01871	0.31077	0.0554
1363.68	0.01635	0.00841	0.01177	0.01302	0.00895	0.00618	0.00231	0.04044		1363.79	0.00978	0.34044	0.00982	0.0168	0.01549	0.01939	0.30868	0.0502
1363.79	0.0177	0.00841	0.01136	0.01351	0.00655	0.00637	0.00269	0.04078		1363.91	0.01053	0.38032	0.00911	0.0183	0.0235	0.01765	0.30881	0.057
1363.91	0.01795	0.00904	0.0107	0.01306	0.00724	0.0048	0.00299	0.04089		1364.03	0.01007	0.41314	0.00908	0.01958	0.02092	0.02007	0.31081	0.05807
1364.03	0.01721	0.01014	0.01047	0.0131	0.00799	0.00718	0.0027	0.04448		1364.14	0.00857	0.3587	0.00861	0.01599	0.01531	0.01895	0.31268	0.05653
1364.14	0.02091	0.01115	0.01048	0.01419	0.00829	0.00738	0.00327	0.04078		1364.26	0.00874	0.3983	0.00807	0.01872	0.01734	0.01845	0.31219	0.0546
1364.26	0.02234	0.01227	0.01091	0.01469	0.00835	0.00679	0.00227	0.04508		1364.38	0.00806	0.42083	0.00809	0.01693	0.01596	0.01859	0.31109	0.0522
1364.38	0.02287	0.01374	0.01092	0.01413	0.00775	0.00569	0.00273	0.04342		1364.49	0.00835	0.36173	0.00865	0.01828	0.01849	0.017	0.31104	0.05613
1364.49	0.02477	0.01526	0.01018	0.01301	0.00831	0.00571	0.00289	0.04261		1364.61	0.00988	0.27803	0.0098	0.01475	0.01838	0.01786	0.31112	0.05647
1364.61	0.02419	0.01672	0.00973	0.01499	0.00908	0.00693	0.00232	0.03717		1364.73	0.00928	0.34668	0.00857	0.01601	0.01925	0.01804	0.31033	0.05427
1364.73	0.02388	0.01969	0.01033	0.01465	0.00808	0.00776	0.00256	0.03868		1364.84	0.00913	0.43078	0.00824	0.0178	0.01932	0.01861	0.30953	0.05935
1364.84	0.02299	0.02214	0.0109	0.01578	0.00595	0.00737	0.00264	0.0372		1364.96	0.00866	0.42169	0.00739	0.01945	0.01999	0.01856	0.3076	0.0576
1364.96	0.02254	0.02253	0.01022	0.01344	0.00788	0.00581	0.00279	0.04602		1365.08	0.00842	0.31571	0.00825	0.01564	0.01811	0.01702	0.30669	0.0568
1365.08	0.02192	0.02152	0.00919	0.01246	0.00679	0.00464	0.00211	0.0354		1365.19	0.00821	0.38188	0.00827	0.0164	0.01963	0.01743	0.30641	0.06113
1365.19	0.0204	0.02092	0.00902	0.01175	0.00801	0.00496	0.00236	0.03808		1365.31	0.00828	0.40582	0.00747	0.01608	0.01776	0.01909	0.30649	0.0542
1365.31	0.02401	0.02214	0.00987	0.01285	0.00727	0.00912	0.00297	0.04147		1365.43	0.00872	0.42286	0.00718	0.01325	0.01883	0.02158	0.30498	0.0573
1365.43	0.02554	0.02348	0.01086	0.01349	0.0085	0.00971	0.00328	0.04504		1365.54	0.00922	0.45348	0.00897	0.01834	0.02194	0.02276	0.30257	0.05353
1365.54	0.02345	0.02284	0.01077	0.01383	0.0072	0.00838	0.00219	0.04797		1365.66	0.00932	0.42647	0.00864	0.01514	0.01542	0.01977	0.30161	0.05333
1365.66	0.02074	0.0218	0.01014	0.01311	0.00836	0.00471	0.00281	0.04026		1365.78	0.00842	0.3187	0.00773	0.01627	0.0169	0.01973	0.30274	0.05473
1365.78	0.0211	0.02075	0.00927	0.01253	0.00737	0.0043	0.00224	0.03736		1365.89	0.00811	0.31546	0.00837	0.01934	0.01959	0.01731	0.3046	0.05755
1365.89	0.02094	0.01976	0.00914	0.01282	0.00611	0.00583	0.00175	0.04189		1366.01	0.00842	0.29898	0.00764	0.01683	0.0161	0.01818	0.30397	0.05933
1366.01	0.02019	0.01949	0.00953	0.01227	0.00786	0.00845	0.00233	0.04071		1366.13	0.00953	0.46548	0.00813	0.01659	0.01852	0.02153	0.30405	0.06013
1366.13	0.02229	0.02007	0.01069	0.01384	0.00988	0.00812	0.00351	0.04262		1366.24	0.00868	0.37156	0.00917	0.01553	0.01865	0.02186	0.30494	0.056
1366.24	0.0219	0.01977	0.01085	0.013	0.01009	0.00648	0.00287	0.04225		1366.36	0.00795	0.31471	0.0088	0.02137	0.01575	0.02244	0.30623	0.0558
1366.36	0.0242	0.01809	0.01048	0.01215	0.00891	0.00446	0.00268	0.03849		1366.48	0.01012	0.40218	0.00786	0.01636	0.01745	0.01943	0.30562	0.05273
1366.48	0.01882	0.01629	0.01013	0.01134	0.00946	0.00408	0.00295	0.04043		1366.59	0.0107	0.38045	0.00818	0.01874	0.02057	0.01977	0.30423	0.05687
1366.59	0.01792	0.01444	0.01006	0.01163	0.00769	0.00635	0.0025	0.04392		1366.71	0.00918	0.3256	0.00805	0.01819	0.0192	0.02021	0.30322	0.0606
1366.71	0.01709	0.01335	0.00994	0.0131	0.00826	0.00615	0.00214	0.04211		1366.83	0.00826	0.36847	0.00874	0.01966	0.01696	0.02077	0.30318	0.06007
1366.83	0.02011	0.01325	0.00995	0.0139	0.00826	0.00552	0.0021	0.0403		1366.94	0.00719	0.44223	0.00731	0.01615	0.0184	0.0212	0.30436	0.0615
1366.94	0.01747	0.01338	0.00983	0.01545	0.00942	0.0066	0.00242	0.0445		1367.06	0.00893	0.36642	0.00699	0.01497	0.02055	0.02083	0.30563	0.0592
1367.06	0.0198	0.013	0.00976	0.01444	0.01099	0.00697	0.00244	0.04097		1367.18	0.00935	0.43049	0.00791	0.01555	0.01878	0.02047	0.30577	0.057
1367.18	0.01761	0.01155	0.00989	0.01278	0.00884	0.00793	0.00203	0.04005		1367.29	0.00961	0.44058	0.00924	0.01359	0.01933	0.01947	0.30504	0.0552
1367.29	0.01631	0.01008	0.01015	0.01276	0.0085	0.00687	0.00258	0.03563		1367.41	0.00875	0.41658	0.00831	0.01654	0.02043	0.01973	0.30465	0.0565
1367.41	0.0174	0.00968	0.01039	0.01341	0.0085	0.00617	0.0031	0.04135		1367.53	0.00882	0.39144	0.00735	0.01849	0.01913	0.02016	0.30664	0.05593
1367.53	0.02091	0.01003	0.01069	0.01335	0.00867	0.00543	0.00296	0.03592		1367.64	0.00843	0.36251	0.00678	0.02073	0.01938	0.02146	0.30909	0.0544
1367.64	0.01907	0.01013	0.01057	0.01479	0.00967	0.00666	0.00285	0.04399		1367.76	0.00921	0.37933	0.00773	0.02082	0.0203	0.02072	0.31013	0.055
1367.76	0.01959	0.00978	0.01066	0.01676	0.00815	0.0079	0.00298	0.04278		1367.88	0.0097	0.3961	0.00875	0.01741	0.02193	0.01906	0.30994	0.05793
1367.88	0.01692	0.00942	0.01046	0.01599	0.00951	0.00727	0.00296	0.03832		1367.99	0.00817	0.41022	0.00865	0.01464	0.0208	0.02141	0.31037	0.0594
1367.99	0.01718	0.00934	0.01065	0.0166	0.00704	0.00624	0.00305	0.0393		1368.11	0.00736	0.39274	0.00888	0.01541	0.0182	0.019	0.31125	0.05653
1368.11	0.01466	0.00931	0.01079	0.01561	0.00688	0.00585	0.00274	0.04048		1368.23	0.00733	0.37451	0.00608	0.0154	0.01661	0.01892	0.3112	0.05253
1368.23	0.01601	0.00817	0.01056	0.0158	0.00715	0.00469	0.00253	0.03642		1368.34	0.00956	0.42201	0.0104	0.01515	0.02394	0.01692	0.31097	0.05027
1368.34	0.01347	0.00752	0.00983	0.01517	0.00636	0.00735	0.00218	0.03037		1368.46	0.01029	0.35193	0.0104	0.01746	0.02038	0.01676	0.30883	0.0561
1368.46	0.01523	0.00693	0.0097	0.0154	0.00658	0.00748	0.00203	0.0374		1368.58	0.00883	0.42374	0.00747	0.02086	0.01668	0.02086	0.30632	0.06367
1368.58	0.0155	0.00734	0.01031	0.01556	0.00792	0.00643	0.00275	0.04303		1368.69	0.00765	0.51379	0.00672	0.01441	0.01929	0.02251	0.3057	0.06313
1368.69	0.0148	0.00822	0.01045	0.01626	0.00835	0.00641	0.00254	0.04357		1368.81	0.00884	0.43938	0.00824	0.01546	0.01784	0.01911	0.30615	0.0608
1368.81	0.01737	0.00824	0.01019	0.01778	0.0089	0.00627	0.0024	0.04206		1368.93	0.00959	0.32305	0.00864	0.01387	0.02056	0.01868	0.30643	0.0561
1368.93	0.0165	0.00724	0.00957	0.0153	0.00603	0.00676	0.00252	0.04366		1369.04	0.01039	0.35226	0.00864	0.01438	0.01947	0.016	0.30617	0.0514
1369.04	0.01405	0.00694	0.00934	0.01461	0.00531	0.00713	0.00253	0.03425		1369.16	0.00899	0.44524	0.00651	0.01776	0.02105	0.0196	0.30608	0.0536
1369.16	0.01606	0.00685	0.00955	0.01536	0.00672	0.00565	0.00248	0.04096		1369.28	0.00839	0.52084	0.00793	0.0177	0.01802	0.02315	0.30742	0.0586
1369.28	0.01496	0.0079	0.01031	0.01575	0.00778	0.00664	0.00242	0.04024		1369.39	0.00919	0.50214	0.00801	0.01471	0.02002	0.02181	0.30953	0.05907
1369.39	0.01645	0.00872	0.01044	0.01636	0.00541	0.0077	0.00291	0.04167		1369.51	0.00945	0.42494	0.00844	0.01539	0.02347	0.02046	0.31083	0.0553
1369.51	0.0178	0.00815	0.00989	0.01749	0.00584	0.0079	0.00338	0.0393		1369.63	0.01029	0.4081	0.00763	0.01853	0.02129	0.01848	0.30983	0.05187
1369.63	0.01697	0.00774	0.00927	0.01634	0.00691	0.00788	0.00258	0.04222		1369.74	0.00894	0.39691	0.00782	0.01811	0.0222	0.01783	0.30732	0.05053
1369.74	0.01651	0.00761	0.00972	0.01787	0.00799	0.00718	0.00188	0.03997		1369.86	0.00905	0.47807	0.00666	0.01699	0.02226	0.02334	0.30609	0.05627
1369.86	0.0181	0.00844	0.01086	0.01697	0.00736	0.00779	0.00272	0.04544		1369.98	0.00857	0.44558	0.00695	0.01826	0.01856	0.02131	0.30788	0.06215
1369.98	0.01823	0.00834	0.01065	0.01709	0.00661	0.0081	0.00281	0.0453		1370.09	0.00977	0.41374	0.00814	0.01963	0.02129	0.01878	0.30834	0.06293
1370.09	0.01458	0.00719	0.00942	0.0167	0.00655	0.00672	0.00209	0.03877		1370.21	0.00913	0.29698	0.00847	0.01675	0.02402	0.0153	0.3063	0.05453
1370.21	0.01318	0.00586	0.00855	0.01502	0.00605	0.00447	0.00229	0.03325		1370.33	0.00861	0.37539	0.00736	0.01815	0.01947	0.01938	0.30274	0.05247
1370.33	0.0142	0.00643	0.00905	0.01635	0.00674	0.00631	0.0021	0.04537		1370.44	0.00821	0.39553	0.00782	0.01401	0.01862	0.02043	0.30089	0.05533
1370.44	0.01814	0.00799	0.00985	0.01796	0.00747	0.00792	0.00283	0.04233		1370.56	0.00843	0.40413	0.00793	0.01417	0.01747	0.01946	0.30053	0.06165
1370.56	0.02088	0.00853	0.01	0.01852	0.00754	0.00792	0.00247	0.04321		1370.68	0.0093	0.39298	0.01024	0.01607	0.02093	0.01963	0.30192	0.06353
1370.68	0.01464	0.00748	0.00945	0.0175	0.00661	0.00652	0.00248	0.04292		1370.79	0.00921	0.33296	0.00675	0.01665	0.01741	0.01777	0.30206	0.06127
1370.79	0.01519	0.0064	0.00878	0.01539	0.00631	0.00608	0.0022	0.03446		1370.91	0.00841	0.34198	0.00752	0.01797	0.01747	0.01948	0.30085	0.05933
1370.91	0.01264	0.00662	0.00929	0.01735	0.00633	0.00685	0.00273	0.04474		1371.03	0.00821	0.53508	0.00603	0.01579	0.02056	0.02245	0.30165	0.05215
1371.03	0.0183	0.00782	0.00993	0.0197	0.0078	0.00685	0.00319	0.04622		1371.14	0.00972	0.50523	0.00837	0.01486	0.02002	0.02297	0.30598	0.056
1371.14	0.01994	0.00846	0.01027	0.01918	0.00825	0.00636	0.0033	0.05128		1371.26	0.00992	0.47171	0.00981	0.01669	0.02366	0.02168	0.31096	0.05673
1371.26	0.01945	0.00855	0.00971	0.0186	0.00978	0.00513	0.00287	0.0472		1371.38	0.011	0.35373	0.00849	0.02019	0.01717	0.01982	0.31161	0.058
1371.38	0.0158	0.00772	0.00869	0.01737	0.00631	0.00808	0.00269	0.04033		1371.49	0.00958	0.41839	0.00978	0.0216	0.02184	0.01863	0.30787	0.0588
1371.49	0.01285	0.00688	0.00837	0.01847	0.00679	0.0085	0.00284	0.04213		1371.61	0.00884	0.39484	0.00722	0.01577	0.01876	0.01821	0.30455	0.0486
1371.61	0.01728	0.00691	0.00873	0.01869	0.00629	0.00624	0.00285	0.03533		1371.73	0.00907	0.37649	0.00933	0.01353	0.02129	0.01752	0.30632	0.04573
1371.73	0.01594	0.00727	0.00908	0.01893	0.00647	0.00583	0.00231	0.0396		1371.84	0.01121	0.35926	0.00965	0.01341	0.02053	0.01951	0.31059	0.05273
1371.84	0.0178	0.00659	0.0085	0.01804	0.00747	0.00481	0.00224	0.03266		1371.96	0.00858	0.43063	0.00723	0.01626	0.01661	0.01868	0.31212	0.0622
1371.96	0.01205	0.0063	0.00813	0.01831	0.00512	0.00523	0.00277	0.03843		1372.08	0.0084	0.36591	0.00696	0.01636	0.01826	0.01992	0.30972	0.0663
1372.08	0.0121	0.00678	0.0085	0.0184	0.00601	0.00712	0.00272	0.04823		1372.19	0.00778	0.47708	0.00614	0.0166	0.01935	0.02308	0.30646	0.05927
1372.19	0.01741	0.00709	0.00874	0.02041	0.00774	0.00804	0.0031	0.0445		1372.31	0.00872	0.37651	0.00825	0.0153	0.02113	0.01903	0.30637	0.0486
1372.31	0.0179	0.00724	0.00821	0.0177	0.0083	0.00724	0.0028	0.03774		1372.43	0.00935	0.32071	0.00814	0.02137	0.0169	0.01733	0.31001	0.04847
1372.43	0.01488	0.00568	0.00767	0.01681	0.00632	0.00609	0.00234	0.03585		1372.54	0.00916	0.34975	0.00753	0.02034	0.022	0.0189	0.31401	0.05153
1372.54	0.01589	0.00553	0.00798	0.01604	0.00566	0.00621	0.00186	0.03626		1372.66	0.00936	0.46892	0.00794	0.01829	0.02011	0.02059	0.3156	0.06205
1372.66	0.0146	0.00661	0.00868	0.02032	0.00675	0.00545	0.00203	0.03951		1372.78	0.00751	0.48581	0.00627	0.01483	0.0165	0.02393	0.31662	0.06667
1372.78	0.01935	0.00885	0.00943	0.02137	0.01059	0.00685	0.00399	0.04969		1372.89	0.00975	0.52033	0.00795	0.01447	0.01781	0.02538	0.31824	0.0628
1372.89	0.02218	0.00935	0.00897	0.02151	0.00926	0.00673	0.00325	0.05528		1373.01	0.00982	0.45432	0.00818	0.01425	0.02102	0.0198	0.32099	0.05913
1373.01	0.02132	0.00866	0.00842	0.02181	0.00691	0.00689	0.00339	0.04187		1373.13	0.01022	0.36894	0.00964	0.0191	0.02179	0.01712	0.32287	0.05475
1373.13	0.01308	0.00672	0.00738	0.018	0.00643	0.00738	0.00251	0.03276		1373.24	0.00995	0.30928	0.00855	0.01815	0.02212	0.01978	0.32206	0.0518
1373.24	0.01574	0.00551	0.00791	0.01685	0.00585	0.00863	0.00192	0.04014		1373.36	0.00908	0.41719	0.00717	0.01625	0.01814	0.02151	0.32003	0.0578
1373.36	0.01512	0.00683	0.00932	0.01813	0.00776	0.00608	0.00279	0.04323		1373.48	0.00915	0.4112	0.00802	0.01731	0.0168	0.02134	0.31982	0.0566
1373.48	0.01797	0.00696	0.00967	0.01753	0.00778	0.00614	0.00277	0.0408		1373.59	0.00969	0.37852	0.0078	0.01831	0.02195	0.01813	0.32121	0.05573
1373.59	0.01333	0.0057	0.00899	0.016	0.00443	0.00636	0.00231	0.03223		1373.71	0.00919	0.32205	0.00851	0.01932	0.02252	0.01822	0.32066	0.0547
1373.71	0.0143	0.00479	0.00825	0.0145	0.00471	0.00594	0.00144	0.03133		1373.83	0.01038	0.29967	0.0079	0.01627	0.02339	0.02029	0.3179	0.0562
1373.83	0.01459	0.00575	0.00853	0.01516	0.0068	0.00841	0.00294	0.03912		1373.94	0.00767	0.45422	0.00565	0.01998	0.01584	0.02356	0.31586	0.06133
1373.94	0.02215	0.00784	0.0092	0.01912	0.00755	0.00708	0.00294	0.04123		1374.06	0.00837	0.45747	0.00699	0.01835	0.01167	0.0248	0.31521	0.06
1374.06	0.02048	0.00893	0.00918	0.02055	0.00819	0.00616	0.00357	0.04707		1374.18	0.01006	0.4427	0.00768	0.01417	0.02075	0.02368	0.31718	0.05795
1374.18	0.01401	0.00729	0.00873	0.01686	0.00712	0.00575	0.00196	0.04117		1374.29	0.0115	0.42444	0.00954	0.02017	0.02293	0.01973	0.32	0.0546
1374.29	0.01004	0.00505	0.00806	0.01473	0.00448	0.00537	0.00199	0.03183		1374.41	0.011	0.45669	0.00924	0.0211	0.02268	0.01912	0.32031	0.05767
1374.41	0.01462	0.00511	0.00931	0.0149	0.00618	0.00607	0.00264	0.03693		1374.53	0.00941	0.53119	0.00752	0.01867	0.01531	0.02463	0.32	0.05873
1374.53	0.02123	0.00831	0.01118	0.01859	0.00844	0.00645	0.00332	0.04954		1374.64	0.00852	0.53852	0.00582	0.01756	0.01444	0.02415	0.32	0.0584
1374.64	0.01878	0.01021	0.01142	0.02066	0.01032	0.00735	0.00356	0.05565		1374.76	0.0082	0.39981	0.00888	0.01661	0.01672	0.0243	0.32049	0.06325
1374.76	0.01837	0.00887	0.01027	0.01868	0.00909	0.00555	0.0034	0.04534		1374.88	0.0112	0.34245	0.00978	0.01618	0.02467	0.02112	0.31946	0.05593
1374.88	0.0152	0.00639	0.00863	0.01645	0.0066	0.00608	0.00266	0.04525		1374.99	0.01183	0.3287	0.00856	0.02024	0.02156	0.01966	0.31597	0.0528
1374.99	0.01263	0.00598	0.00836	0.01601	0.00707	0.00721	0.00232	0.03743		1375.11	0.01097	0.38355	0.00834	0.02405	0.02269	0.01908	0.31157	0.05407
1375.11	0.01826	0.00745	0.00928	0.01654	0.00808	0.0075	0.0031	0.04726		1375.23	0.00966	0.44394	0.00672	0.0223	0.01637	0.02255	0.30929	0.0524
1375.23	0.02333	0.00844	0.01033	0.0199	0.00732	0.006	0.0031	0.04815		1375.34	0.00879	0.41843	0.00692	0.01466	0.01611	0.02015	0.3086	0.0514
1375.34	0.01963	0.00702	0.0098	0.0154	0.00612	0.00756	0.00285	0.03898		1375.46	0.00968	0.25431	0.00822	0.01726	0.02096	0.01844	0.30825	0.05327
1375.46	0.01111	0.004	0.00852	0.01262	0.00597	0.00699	0.00183	0.03028		1375.58	0.01055	0.24263	0.00718	0.01831	0.02313	0.01846	0.3062	0.055
1375.58	0.0079	0.00332	0.00822	0.01093	0.00292	0.0045	0.00121	0.0273		1375.69	0.0101	0.39527	0.00733	0.02005	0.01683	0.02188	0.3019	0.05467
1375.69	0.01812	0.00715	0.01014	0.0164	0.00753	0.00646	0.0028	0.05034		1375.81	0.0083	0.52865	0.00573	0.01909	0.01931	0.02733	0.29863	0.0544
1375.81	0.02399	0.01156	0.01164	0.02155	0.01008	0.00895	0.0044	0.05713		1375.93	0.01009	0.61657	0.00746	0.0175	0.02119	0.02651	0.29746	0.0596
1375.93	0.02388	0.01193	0.01061	0.01957	0.0092	0.00791	0.0042	0.05805		1376.04	0.01037	0.34428	0.00818	0.0194	0.02295	0.0175	0.29825	0.05653
1376.04	0.01416	0.00719	0.00767	0.01496	0.00626	0.00926	0.00277	0.03839		1376.16	0.01118	0.3653	0.00861	0.01921	0.0195	0.01812	0.29923	0.05967
1376.16	0.01164	0.00387	0.00697	0.01297	0.00434	0.00583	0.00232	0.03372		1376.28	0.01004	0.37647	0.0073	0.0254	0.01756	0.01887	0.30074	0.05193
1376.28	0.01478	0.00538	0.00914	0.01436	0.00425	0.00684	0.00221	0.03848		1376.39	0.00963	0.4833	0.00644	0.02063	0.01877	0.02587	0.30124	0.05535
1376.39	0.02315	0.00992	0.01205	0.0199	0.00889	0.00609	0.00346	0.05549		1376.51	0.01064	0.58443	0.00755	0.01656	0.02022	0.02916	0.30115	0.05787
1376.51	0.02634	0.0128	0.01288	0.02265	0.0107	0.00548	0.0053	0.05966		1376.63	0.0116	0.40636	0.00857	0.01674	0.02701	0.02491	0.30139	0.05913
1376.63	0.02277	0.01093	0.01054	0.02107	0.00785	0.00813	0.00341	0.05575		1376.74	0.00996	0.24473	0.007	0.02063	0.0215	0.02218	0.2991	0.05927
1376.74	0.01889	0.00718	0.00819	0.01712	0.00553	0.0068	0.00251	0.03492		1376.86	0.00933	0.24791	0.00644	0.0237	0.01562	0.01846	0.29435	0.05915
1376.86	0.01507	0.00529	0.00756	0.01498	0.00451	0.00771	0.00156	0.03467		1376.98	0.00988	0.36363	0.00636	0.02113	0.02204	0.01791	0.28977	0.0598
1376.98	0.0136	0.00589	0.00826	0.0147	0.0059	0.00646	0.00231	0.03752		1377.09	0.00924	0.40453	0.00772	0.01842	0.01604	0.02064	0.28864	0.06013
1377.09	0.01423	0.00692	0.00861	0.01736	0.0072	0.0069	0.0024	0.04141		1377.21	0.00919	0.35913	0.009	0.01817	0.02338	0.01964	0.29085	0.05473
1377.21	0.01416	0.00735	0.0081	0.01806	0.00766	0.00472	0.00264	0.04485		1377.33	0.00818	0.38591	0.00771	0.02229	0.01895	0.01827	0.29316	0.05
1377.33	0.01712	0.00662	0.00759	0.01757	0.00623	0.00627	0.0026	0.03478		1377.44	0.00954	0.38688	0.00685	0.02031	0.01877	0.02391	0.2921	0.0514
1377.44	0.01727	0.00709	0.00787	0.01736	0.007	0.00599	0.00261	0.04144		1377.56	0.00966	0.36575	0.00826	0.02025	0.01677	0.02133	0.28797	0.05347
1377.56	0.01939	0.00789	0.00891	0.01954	0.00831	0.00843	0.00288	0.04554		1377.68	0.0095	0.43667	0.00778	0.02252	0.01968	0.02132	0.28553	0.05927
1377.68	0.01979	0.00842	0.00898	0.02128	0.00598	0.00816	0.00289	0.04801		1377.79	0.01078	0.38442	0.00878	0.01921	0.02241	0.0211	0.2873	0.06387
1377.79	0.01323	0.00746	0.00808	0.01939	0.00636	0.00629	0.00285	0.04308		1377.91	0.01033	0.37083	0.00702	0.02401	0.0215	0.02	0.29189	0.0614
1377.91	0.01556	0.00625	0.00703	0.0186	0.00506	0.00683	0.00221	0.03895		1378.03	0.01011	0.4083	0.00679	0.02104	0.01677	0.02279	0.29549	0.0587
1378.03	0.01556	0.007	0.00716	0.01995	0.00697	0.00581	0.00307	0.04178		1378.14	0.00876	0.47949	0.00795	0.01743	0.01901	0.02428	0.29598	0.0558
1378.14	0.02185	0.00926	0.008	0.02396	0.00769	0.00666	0.00346	0.04281		1378.26	0.01026	0.44144	0.00899	0.01683	0.01986	0.02372	0.29452	0.05593
1378.26	0.01791	0.00983	0.00829	0.02428	0.0092	0.00629	0.00373	0.04884		1378.38	0.01007	0.35231	0.00876	0.01984	0.02071	0.02399	0.29409	0.05773
1378.38	0.01586	0.00768	0.00785	0.01933	0.00752	0.00626	0.00272	0.0436		1378.49	0.01051	0.24623	0.00801	0.02088	0.01823	0.02109	0.29422	0.05345
1378.49	0.0165	0.0066	0.00741	0.0178	0.00602	0.00734	0.00295	0.03605		1378.61	0.01069	0.26283	0.00673	0.01542	0.01913	0.01869	0.29485	0.06087
1378.61	0.01315	0.00596	0.00681	0.01648	0.00562	0.00678	0.00224	0.03388		1378.73	0.01131	0.23084	0.00853	0.01655	0.01829	0.01949	0.29439	0.0598
1378.73	0.01186	0.0064	0.00678	0.01802	0.00616	0.00538	0.00226	0.0383		1378.84	0.01054	0.38723	0.00912	0.0211	0.01986	0.01842	0.29437	0.05927
1378.84	0.01149	0.00644	0.00711	0.01829	0.00581	0.00626	0.00247	0.04041		1378.96	0.0097	0.37781	0.00741	0.02085	0.01853	0.01868	0.29568	0.05907
1378.96	0.01537	0.0066	0.00686	0.01916	0.00494	0.00494	0.00235	0.03356		1379.08	0.00888	0.40032	0.00676	0.01588	0.01513	0.02034	0.29825	0.0563
1379.08	0.01239	0.00623	0.00649	0.01851	0.00721	0.00593	0.00232	0.04225		1379.19	0.0078	0.33154	0.00761	0.01702	0.0195	0.02447	0.29958	0.049
1379.19	0.01599	0.00707	0.00637	0.01928	0.00542	0.00776	0.00264	0.03642		1379.31	0.00991	0.45943	0.00752	0.01741	0.02168	0.0206	0.30075	0.05353
1379.31	0.01971	0.00792	0.00704	0.02082	0.00749	0.00712	0.00273	0.04238		1379.43	0.01034	0.49287	0.00828	0.01641	0.02441	0.02419	0.30287	0.04987
1379.43	0.01983	0.00854	0.00793	0.01995	0.00703	0.00584	0.00323	0.04688		1379.54	0.00956	0.40522	0.00789	0.02023	0.02241	0.02123	0.30587	0.05853
1379.54	0.01877	0.00785	0.0074	0.01877	0.00711	0.00456	0.00315	0.04511		1379.66	0.00968	0.36087	0.00731	0.01491	0.02059	0.01957	0.30908	0.05985
1379.66	0.01447	0.0063	0.00671	0.01645	0.00715	0.00562	0.00196	0.0376		1379.78	0.00853	0.36476	0.0077	0.01892	0.02077	0.02118	0.31303	0.06073
1379.78	0.01492	0.00646	0.00658	0.01746	0.00669	0.00731	0.00232	0.04278		1379.89	0.0084	0.37737	0.00649	0.01779	0.01635	0.02147	0.3175	0.05947
1379.89	0.01616	0.00757	0.00671	0.0175	0.00799	0.00639	0.00404	0.04012		1380.01	0.00872	0.43299	0.00737	0.01817	0.02259	0.02067	0.32006	0.05553
1380.01	0.01859	0.00839	0.00681	0.01934	0.00832	0.00625	0.0027	0.04925		1380.13	0.00894	0.37802	0.00787	0.01704	0.01877	0.02251	0.32126	0.05545
1380.13	0.01753	0.00787	0.0067	0.01623	0.00803	0.00602	0.00302	0.04151		1380.24	0.00885	0.40258	0.00685	0.01722	0.01732	0.01995	0.32066	0.05613
1380.24	0.016	0.00769	0.00697	0.01731	0.00871	0.00683	0.00298	0.04961		1380.36	0.01042	0.36084	0.00696	0.01817	0.01877	0.02355	0.3203	0.05607
1380.36	0.01611	0.00696	0.007	0.0163	0.00827	0.00759	0.00254	0.0483		1380.48	0.01043	0.29813	0.00892	0.01669	0.01708	0.01952	0.3219	0.063
1380.48	0.01403	0.00594	0.00624	0.01385	0.00452	0.00808	0.00242	0.03733		1380.59	0.00855	0.28192	0.00771	0.01722	0.0224	0.01748	0.32409	0.06
1380.59	0.01462	0.00455	0.00554	0.01163	0.00457	0.00516	0.00172	0.03174		1380.71	0.00891	0.26859	0.00548	0.01707	0.01548	0.019	0.3267	0.05695
1380.71	0.01076	0.00433	0.00575	0.01358	0.00389	0.00525	0.00201	0.03345		1380.83	0.00812	0.36414	0.00712	0.01794	0.01393	0.02222	0.32807	0.0562
1380.83	0.01564	0.00657	0.00666	0.01775	0.00683	0.00637	0.00288	0.04567		1380.94	0.00886	0.39656	0.00666	0.01333	0.01996	0.02163	0.3277	0.0538
1380.94	0.01637	0.00833	0.00723	0.01864	0.00905	0.00723	0.00391	0.04937		1381.06	0.00985	0.49149	0.00849	0.01908	0.02015	0.02309	0.3277	0.05933
1381.06	0.01677	0.00844	0.00709	0.01675	0.00855	0.0066	0.00342	0.04774		1381.18	0.01044	0.38971	0.00784	0.01746	0.02364	0.02198	0.32927	0.056
1381.18	0.01903	0.00755	0.00661	0.01649	0.00678	0.00568	0.00299	0.04366		1381.29	0.00934	0.43124	0.00951	0.01807	0.02117	0.01945	0.331	0.05575
1381.29	0.01299	0.00611	0.00646	0.01284	0.00765	0.00539	0.00253	0.04312		1381.41	0.00912	0.42245	0.00722	0.01656	0.01775	0.01954	0.3317	0.05173
1381.41	0.01378	0.00572	0.007	0.01177	0.00665	0.00522	0.00231	0.03802		1381.53	0.01022	0.34375	0.00752	0.01448	0.01871	0.0219	0.33257	0.05167
1381.53	0.01762	0.00616	0.00724	0.01432	0.00624	0.00684	0.00286	0.04307		1381.64	0.01063	0.33684	0.00967	0.02106	0.02043	0.02233	0.33503	0.0524
1381.64	0.01647	0.0067	0.00727	0.01429	0.00612	0.00654	0.00335	0.03496		1381.76	0.00979	0.36226	0.0078	0.01949	0.01947	0.02216	0.3386	0.0622
1381.76	0.01779	0.00744	0.00752	0.01413	0.00763	0.00584	0.00293	0.0472		1381.88	0.00943	0.36068	0.0072	0.01655	0.01766	0.02398	0.33917	0.06193
1381.88	0.01839	0.00802	0.00779	0.01662	0.0089	0.00525	0.00333	0.04712		1381.99	0.00906	0.35322	0.00673	0.01786	0.01876	0.02272	0.33485	0.0616
1381.99	0.0179	0.00794	0.00801	0.01394	0.00874	0.00541	0.00301	0.04527		1382.11	0.00922	0.32178	0.0084	0.01802	0.01603	0.01953	0.32993	0.05593
1382.11	0.01423	0.00641	0.00767	0.01448	0.00517	0.00535	0.00245	0.03718		1382.23	0.00952	0.30617	0.00666	0.0187	0.0219	0.02024	0.3276	0.0516
1382.23	0.01051	0.005	0.00777	0.01074	0.00537	0.00516	0.00174	0.03376		1382.34	0.01007	0.29449	0.00906	0.01621	0.01961	0.01785	0.32796	0.05165
1382.34	0.00966	0.00423	0.00771	0.01066	0.00396	0.00567	0.00163	0.03016		1382.46	0.01028	0.36405	0.00737	0.01778	0.02092	0.02081	0.32853	0.05773
1382.46	0.01362	0.00529	0.00867	0.01196	0.00455	0.00596	0.00228	0.03629		1382.58	0.00885	0.4598	0.00825	0.01882	0.01774	0.02297	0.32737	0.06087
1382.58	0.01708	0.00743	0.00973	0.01431	0.00783	0.00746	0.00312	0.04427		1382.69	0.00956	0.51034	0.00641	0.01505	0.01991	0.02481	0.32448	0.05607
1382.69	0.01743	0.00808	0.0098	0.01352	0.00642	0.00585	0.0042	0.0512		1382.81	0.00866	0.42933	0.0065	0.01799	0.01743	0.02148	0.32295	0.05473
1382.81	0.01356	0.00754	0.00951	0.01474	0.00769	0.00517	0.00259	0.05163		1382.93	0.00838	0.3438	0.00763	0.01849	0.02222	0.0173	0.32197	0.05455
1382.93	0.01225	0.00645	0.00924	0.01304	0.00588	0.00372	0.00247	0.04077		1383.04	0.00953	0.37353	0.00819	0.02061	0.02131	0.02277	0.32069	0.05427
1383.04	0.01407	0.00648	0.00989	0.01295	0.00667	0.00506	0.0025	0.04524		1383.16	0.00977	0.4264	0.00785	0.02141	0.02195	0.02486	0.31881	0.06093
1383.16	0.01642	0.00702	0.01016	0.01442	0.00742	0.00606	0.00342	0.04426		1383.28	0.00967	0.47719	0.00619	0.01816	0.02101	0.01925	0.31792	0.0564
1383.28	0.01553	0.00696	0.0106	0.01453	0.00593	0.00672	0.00395	0.04271		1383.39	0.00858	0.44877	0.00692	0.01935	0.01881	0.02005	0.31782	0.05227
1383.39	0.01428	0.00684	0.01114	0.01435	0.00569	0.00835	0.0029	0.04023		1383.51	0.00944	0.38159	0.00604	0.01409	0.02293	0.02111	0.31758	0.0512
1383.51	0.01453	0.00675	0.01169	0.01281	0.00748	0.00644	0.00276	0.04127		1383.63	0.00846	0.35158	0.00893	0.01564	0.02639	0.02275	0.31558	0.05207
1383.63	0.01531	0.00644	0.01238	0.01197	0.00638	0.00435	0.00211	0.04457		1383.74	0.01008	0.3113	0.00786	0.01694	0.02252	0.02201	0.31185	0.06067
1383.74	0.01484	0.00655	0.01366	0.012	0.00681	0.00505	0.00271	0.04017		1383.86	0.00906	0.41375	0.00757	0.01685	0.02168	0.02243	0.30796	0.0636
1383.86	0.01705	0.00696	0.01587	0.0131	0.00762	0.00552	0.00362	0.04684		1383.98	0.00924	0.48743	0.00717	0.01841	0.02243	0.0185	0.30654	0.06355
1383.98	0.01583	0.00724	0.0178	0.01348	0.00671	0.00582	0.00212	0.04344		1384.09	0.00956	0.43047	0.00754	0.01686	0.01812	0.01867	0.30606	0.062
1384.09	0.0112	0.00548	0.01845	0.01049	0.00448	0.00467	0.00218	0.03572		1384.21	0.00897	0.32847	0.00652	0.01444	0.02066	0.01369	0.30503	0.05427
1384.21	0.0118	0.00421	0.01872	0.01051	0.00373	0.00332	0.00174	0.03141		1384.33	0.00924	0.35032	0.00667	0.01535	0.02197	0.02051	0.30251	0.05087
1384.33	0.0133	0.00504	0.0198	0.01139	0.00485	0.00594	0.00213	0.03531		1384.44	0.00951	0.49126	0.00739	0.01611	0.01976	0.02304	0.30073	0.055
1384.44	0.01675	0.00772	0.02232	0.01479	0.00803	0.00726	0.00265	0.0503		1384.56	0.00767	0.49624	0.00797	0.01599	0.01738	0.025	0.29982	0.0593
1384.56	0.02162	0.00996	0.02349	0.01603	0.00732	0.0085	0.00407	0.05555		1384.68	0.00833	0.5095	0.00701	0.01448	0.0214	0.02338	0.29928	0.0598
1384.68	0.01812	0.00894	0.02288	0.01594	0.00665	0.00603	0.00321	0.04169		1384.79	0.00879	0.48143	0.00859	0.01982	0.02085	0.01923	0.29858	0.0556
1384.79	0.01557	0.00663	0.02154	0.0116	0.00482	0.00507	0.00224	0.03435		1384.91	0.01051	0.35852	0.00845	0.01576	0.02237	0.01845	0.29854	0.0566
1384.91	0.0093	0.00524	0.02164	0.01148	0.00529	0.00596	0.00191	0.03761		1385.03	0.01075	0.40129	0.00733	0.01548	0.02249	0.02185	0.29895	0.05067
1385.03	0.01354	0.00619	0.02256	0.0137	0.00599	0.00726	0.00267	0.0383		1385.14	0.00913	0.46608	0.00796	0.01346	0.0236	0.02463	0.29982	0.0506
1385.14	0.02223	0.00798	0.02392	0.01506	0.00897	0.00822	0.00335	0.04947		1385.26	0.00857	0.46588	0.00768	0.01394	0.02067	0.02444	0.30091	0.0546
1385.26	0.01914	0.00895	0.02429	0.01443	0.0072	0.00696	0.00371	0.04832		1385.38	0.00908	0.42677	0.0068	0.01563	0.02134	0.02281	0.30111	0.0506
1385.38	0.01758	0.00879	0.02332	0.01257	0.00626	0.0056	0.00354	0.04863		1385.49	0.01034	0.46343	0.00837	0.01766	0.02565	0.02003	0.29995	0.05607
1385.49	0.01647	0.00734	0.02121	0.01276	0.00648	0.0041	0.0027	0.03888		1385.61	0.00979	0.35436	0.00754	0.01769	0.0207	0.01981	0.297	0.05353
1385.61	0.01499	0.00643	0.02	0.01279	0.00471	0.00589	0.00216	0.03627		1385.73	0.00893	0.38529	0.00784	0.02192	0.02016	0.02249	0.29485	0.0591
1385.73	0.0168	0.00762	0.02024	0.0117	0.00619	0.00659	0.00257	0.03725		1385.84	0.00683	0.42487	0.00918	0.01533	0.01983	0.02096	0.29453	0.0554
1385.84	0.01957	0.00829	0.02053	0.01287	0.00653	0.00682	0.00278	0.04004		1385.96	0.00924	0.33345	0.00774	0.01614	0.02605	0.01875	0.29562	0.0538
1385.96	0.01699	0.00805	0.01905	0.01113	0.0048	0.00324	0.00274	0.03967		1386.08	0.00941	0.34623	0.00694	0.0162	0.01945	0.01646	0.29646	0.05333
1386.08	0.01786	0.00704	0.01676	0.01033	0.00419	0.00248	0.0021	0.03147		1386.19	0.00936	0.35249	0.00716	0.01577	0.02039	0.01742	0.29544	0.0568
1386.19	0.01904	0.00877	0.01668	0.01323	0.0051	0.00626	0.00265	0.03701		1386.31	0.00867	0.47493	0.00713	0.01424	0.01881	0.02371	0.29395	0.05827
1386.31	0.02442	0.01263	0.01803	0.01474	0.00823	0.00791	0.00331	0.04417		1386.43	0.00925	0.49938	0.00634	0.01516	0.01938	0.0268	0.29203	0.0554
1386.43	0.03054	0.01661	0.01904	0.01782	0.00966	0.00863	0.00433	0.05181		1386.54	0.00827	0.53195	0.00888	0.01603	0.01733	0.02227	0.29192	0.055
1386.54	0.02901	0.01745	0.01752	0.01632	0.00947	0.00485	0.00372	0.04263		1386.66	0.01027	0.38759	0.00752	0.01854	0.02035	0.02284	0.2932	0.05607
1386.66	0.0235	0.01666	0.01495	0.01298	0.00542	0.00399	0.00264	0.03472		1386.78	0.00973	0.36448	0.00768	0.01904	0.02006	0.02082	0.29586	0.0577
1386.78	0.02225	0.01695	0.01363	0.01138	0.00539	0.00566	0.0017	0.03583		1386.89	0.00922	0.391	0.0084	0.0159	0.0224	0.02472	0.29827	0.05467
1386.89	0.02696	0.02022	0.01368	0.01357	0.00683	0.00887	0.00349	0.03755		1387.01	0.00887	0.46887	0.00795	0.01647	0.01634	0.02214	0.29903	0.0566
1387.01	0.0326	0.02484	0.01391	0.01534	0.00609	0.0103	0.00374	0.04397		1387.13	0.00952	0.40138	0.00808	0.02182	0.02189	0.0253	0.29908	0.0524
1387.13	0.03083	0.02739	0.01344	0.0165	0.0082	0.00794	0.00399	0.04738		1387.24	0.01017	0.49725	0.00763	0.018	0.01871	0.02478	0.29965	0.0528
1387.24	0.03095	0.02696	0.01245	0.01424	0.00705	0.00493	0.00336	0.04011		1387.36	0.00999	0.37973	0.00929	0.01629	0.02168	0.02284	0.29901	0.05395
1387.36	0.02953	0.02476	0.01139	0.01271	0.00775	0.0034	0.00255	0.0392		1387.48	0.01044	0.43118	0.00722	0.01587	0.01987	0.02076	0.29713	0.05167
1387.48	0.02763	0.02479	0.01159	0.01354	0.00691	0.00435	0.00221	0.03405		1387.59	0.00928	0.31796	0.00721	0.01751	0.01581	0.02047	0.29526	0.057
1387.59	0.0291	0.02479	0.01168	0.01534	0.00685	0.00647	0.00278	0.03629		1387.71	0.0091	0.36294	0.00663	0.0169	0.0195	0.02202	0.29541	0.05567
1387.71	0.02739	0.0247	0.01164	0.01516	0.00885	0.00597	0.00208	0.03993		1387.83	0.00862	0.40057	0.00707	0.01786	0.01532	0.02277	0.29647	0.05933
1387.83	0.02142	0.02436	0.01111	0.01492	0.00886	0.00492	0.00224	0.03717		1387.94	0.00864	0.34343	0.00718	0.01601	0.02023	0.02234	0.29739	0.0592
1387.94	0.02556	0.02464	0.01055	0.01602	0.01026	0.00627	0.00295	0.03567		1388.06	0.00779	0.37334	0.00848	0.01468	0.0195	0.02351	0.29694	0.05327
1388.06	0.02218	0.02555	0.01068	0.01642	0.01094	0.00587	0.00329	0.04436		1388.18	0.00904	0.44266	0.00776	0.01681	0.01896	0.02309	0.2965	0.0562
1388.18	0.02501	0.02457	0.01118	0.01673	0.01316	0.00723	0.00313	0.03971		1388.29	0.00913	0.45924	0.00644	0.01662	0.02241	0.02275	0.29668	0.05433
1388.29	0.02625	0.02325	0.01118	0.01693	0.01399	0.00529	0.00309	0.04225		1388.41	0.00883	0.449	0.00691	0.0154	0.02187	0.02144	0.29848	0.05687
1388.41	0.02279	0.02058	0.01068	0.01667	0.01287	0.0042	0.00291	0.03752		1388.53	0.00968	0.43669	0.00617	0.01945	0.01896	0.02438	0.30059	0.05345
1388.53	0.0239	0.02006	0.01062	0.01952	0.0127	0.00641	0.00299	0.03762		1388.64	0.00888	0.38172	0.00871	0.01678	0.02332	0.0229	0.30185	0.058
1388.64	0.02412	0.01991	0.01054	0.02133	0.01523	0.00877	0.0034	0.04129		1388.76	0.0084	0.44968	0.00718	0.01632	0.02308	0.02337	0.30222	0.0598
1388.76	0.02464	0.01949	0.01051	0.02236	0.01435	0.00886	0.00351	0.04397		1388.88	0.0097	0.40916	0.00688	0.02119	0.01914	0.02647	0.30243	0.0578
1388.88	0.02188	0.01827	0.01053	0.02427	0.01364	0.00659	0.00366	0.04666		1388.99	0.00907	0.40175	0.00725	0.01738	0.02332	0.02198	0.30154	0.05933
1388.99	0.02177	0.01684	0.01014	0.02445	0.01405	0.0058	0.00356	0.0488		1389.11	0.00858	0.40773	0.00913	0.01336	0.02169	0.02258	0.30112	0.05305
1389.11	0.01937	0.01479	0.00997	0.02422	0.01508	0.00556	0.00245	0.04536		1389.23	0.01	0.39728	0.00889	0.01625	0.02678	0.01951	0.29999	0.0472
1389.23	0.01661	0.0138	0.01003	0.02311	0.01406	0.00553	0.00247	0.03139		1389.34	0.00904	0.42119	0.008	0.01722	0.02575	0.01941	0.29829	0.04847
1389.34	0.01418	0.01201	0.01033	0.02219	0.01446	0.00635	0.0026	0.03382		1389.46	0.00964	0.41287	0.00675	0.01895	0.02223	0.02181	0.29741	0.05473
1389.46	0.01573	0.01101	0.01055	0.02078	0.01389	0.0053	0.00182	0.03156		1389.58	0.0082	0.34474	0.00658	0.01352	0.01896	0.01872	0.29746	0.05727
1389.58	0.0148	0.01078	0.01062	0.0229	0.01364	0.00512	0.00258	0.03839		1389.69	0.00783	0.42053	0.00587	0.01419	0.0186	0.02016	0.29676	0.0598
1389.69	0.01935	0.01095	0.01031	0.02389	0.01375	0.00493	0.00279	0.04363		1389.81	0.00802	0.33769	0.00763	0.01728	0.01878	0.02206	0.29574	0.05827
1389.81	0.02434	0.0113	0.0102	0.0244	0.01495	0.00638	0.00317	0.03942		1389.93	0.00884	0.37574	0.0068	0.01699	0.02866	0.02293	0.29527	0.05607
1389.93	0.02018	0.01088	0.01017	0.0252	0.01263	0.00528	0.00281	0.04265		1390.04	0.00922	0.36977	0.00683	0.0151	0.02132	0.02369	0.29581	0.05413
1390.04	0.01658	0.00999	0.00978	0.02423	0.01168	0.00521	0.00291	0.04433		1390.16	0.00908	0.39058	0.00808	0.01471	0.02211	0.02179	0.2973	0.05673
1390.16	0.01285	0.00852	0.0099	0.02419	0.01041	0.00567	0.00244	0.03713		1390.28	0.00932	0.38896	0.00875	0.01589	0.02023	0.02255	0.29888	0.0592
1390.28	0.0159	0.0083	0.0102	0.02153	0.01234	0.00619	0.00244	0.04227		1390.39	0.00989	0.37145	0.00836	0.01633	0.02241	0.02344	0.29978	0.05827
1390.39	0.01707	0.00854	0.0105	0.02283	0.01373	0.00634	0.00336	0.04036		1390.51	0.00995	0.37029	0.00671	0.01931	0.02745	0.02392	0.29939	0.058
1390.51	0.01838	0.00887	0.01063	0.02308	0.01072	0.00703	0.00316	0.04668		1390.63	0.01001	0.2884	0.00908	0.01753	0.0195	0.02151	0.29829	0.05567
1390.63	0.01635	0.00904	0.01004	0.02334	0.00956	0.00678	0.00374	0.04378		1390.74	0.0092	0.29927	0.00809	0.01577	0.02235	0.02265	0.29729	0.0538
1390.74	0.01704	0.0089	0.00987	0.02111	0.01062	0.00645	0.00342	0.04954		1390.86	0.00921	0.39463	0.00861	0.01601	0.01915	0.02052	0.29668	0.0525
1390.86	0.01642	0.00861	0.00956	0.02187	0.01262	0.00614	0.00378	0.04405		1390.98	0.00868	0.44319	0.00807	0.01932	0.01898	0.02107	0.29538	0.05193
1390.98	0.0195	0.00764	0.00886	0.01971	0.00783	0.00632	0.00359	0.04036		1391.09	0.00868	0.39533	0.00726	0.01726	0.02821	0.02123	0.29359	0.0538
1391.09	0.01139	0.00597	0.00801	0.01723	0.00717	0.00408	0.00203	0.03359		1391.21	0.00958	0.26131	0.00682	0.01851	0.02263	0.0185	0.2911	0.05113
1391.21	0.00903	0.00479	0.0077	0.0161	0.00686	0.00392	0.00209	0.03007		1391.33	0.00992	0.36824	0.00696	0.02195	0.02359	0.02166	0.28999	0.0506
1391.33	0.01462	0.00534	0.00883	0.01632	0.00615	0.00556	0.00263	0.04432		1391.44	0.00822	0.381	0.0061	0.01474	0.01917	0.02316	0.29052	0.05507
1391.44	0.01915	0.00748	0.01002	0.01796	0.00964	0.00603	0.00335	0.04482		1391.56	0.00871	0.46193	0.00682	0.01315	0.02208	0.02443	0.29059	0.05553
1391.56	0.02196	0.00828	0.00994	0.0192	0.00903	0.00761	0.00392	0.04915		1391.68	0.00966	0.43054	0.00738	0.01359	0.02383	0.0262	0.28968	0.05513
1391.68	0.01701	0.00811	0.00917	0.01879	0.00796	0.00623	0.00278	0.04856		1391.79	0.00957	0.36134	0.00897	0.01459	0.02262	0.01965	0.28876	0.05493
1391.79	0.01471	0.00657	0.00833	0.01708	0.00783	0.00626	0.00239	0.03976		1391.91	0.01016	0.362	0.00702	0.01917	0.02238	0.0199	0.28813	0.0555
1391.91	0.0154	0.00614	0.00829	0.01656	0.00614	0.00447	0.00281	0.03588		1392.03	0.00941	0.44005	0.00803	0.01721	0.01935	0.02402	0.28942	0.05613
1392.03	0.01829	0.00758	0.00855	0.0163	0.00733	0.00666	0.00258	0.04658		1392.14	0.00994	0.44774	0.00864	0.01226	0.0248	0.02265	0.29228	0.0588
1392.14	0.02209	0.00838	0.0088	0.01712	0.00905	0.00561	0.00324	0.04995		1392.26	0.00966	0.42651	0.00803	0.01825	0.01996	0.02561	0.29489	0.05467
1392.26	0.01648	0.00852	0.00884	0.01804	0.00773	0.00621	0.00343	0.04808		1392.38	0.00943	0.36394	0.00709	0.01811	0.01899	0.02353	0.29445	0.05407
1392.38	0.01721	0.00781	0.00841	0.01723	0.00653	0.0076	0.00341	0.0474		1392.49	0.00973	0.34533	0.00644	0.02012	0.02044	0.02333	0.29152	0.05375
1392.49	0.01438	0.00665	0.00836	0.0154	0.0069	0.00709	0.00286	0.04293		1392.61	0.00866	0.30257	0.00801	0.0136	0.01899	0.02008	0.28861	0.05607
1392.61	0.0156	0.00665	0.00819	0.01713	0.00607	0.00531	0.00311	0.04111		1392.73	0.0104	0.4259	0.0074	0.01692	0.02099	0.02231	0.28778	0.05933
1392.73	0.01318	0.00657	0.0081	0.01653	0.00624	0.00484	0.00289	0.04705		1392.84	0.00911	0.34337	0.00651	0.0203	0.01971	0.02071	0.28798	0.058
1392.84	0.01395	0.00634	0.00736	0.01594	0.00681	0.00362	0.0024	0.04578		1392.96	0.01045	0.34772	0.00645	0.01861	0.02117	0.02049	0.28677	0.05207
1392.96	0.01443	0.0057	0.00678	0.01656	0.00347	0.00476	0.00268	0.03583		1393.08	0.00854	0.35913	0.00746	0.01786	0.0202	0.02152	0.2851	0.05065
1393.08	0.01523	0.00539	0.00671	0.01734	0.00517	0.00719	0.00293	0.03862		1393.19	0.00814	0.36888	0.00804	0.01708	0.01899	0.02118	0.28313	0.04913
1393.19	0.01476	0.00626	0.00733	0.01807	0.00696	0.00502	0.00338	0.04002		1393.31	0.01008	0.42765	0.00956	0.01705	0.02371	0.022	0.28334	0.0566
1393.31	0.01996	0.00695	0.00762	0.01854	0.00608	0.00661	0.00304	0.04548		1393.43	0.00952	0.39436	0.00788	0.01623	0.01802	0.02341	0.28377	0.05833
1393.43	0.01729	0.00681	0.00752	0.01689	0.00728	0.00492	0.00335	0.04284		1393.54	0.00986	0.36626	0.00749	0.01691	0.02117	0.01951	0.28315	0.06053
1393.54	0.01676	0.00684	0.0074	0.01749	0.00619	0.00555	0.00295	0.04323		1393.66	0.00979	0.37134	0.00758	0.01274	0.0163	0.02099	0.28362	0.0583
1393.66	0.01742	0.00687	0.00784	0.01992	0.00755	0.00579	0.00364	0.04975		1393.78	0.0092	0.38154	0.00701	0.01265	0.02294	0.02284	0.28534	0.05433
1393.78	0.01689	0.0071	0.00773	0.02067	0.00732	0.0062	0.00325	0.04722		1393.89	0.00992	0.37944	0.00765	0.01962	0.0232	0.02134	0.28768	0.05207
1393.89	0.01451	0.00709	0.00748	0.02069	0.00638	0.006	0.00314	0.0455		1394.01	0.00964	0.35437	0.00831	0.01932	0.02881	0.02381	0.28886	0.05507
1394.01	0.01791	0.00695	0.0074	0.01894	0.00669	0.00553	0.00328	0.04337		1394.13	0.01007	0.35551	0.00661	0.01756	0.02168	0.02403	0.28882	0.06327
1394.13	0.01645	0.00749	0.0075	0.02113	0.00641	0.00501	0.00365	0.0456		1394.24	0.00812	0.33976	0.00738	0.01987	0.01571	0.02071	0.28683	0.06475
1394.24	0.01817	0.00749	0.00735	0.02179	0.0067	0.00494	0.00313	0.04166		1394.36	0.00871	0.32026	0.00833	0.01984	0.01795	0.02185	0.28581	0.06153
1394.36	0.01514	0.00714	0.00731	0.01989	0.00711	0.00532	0.00348	0.03534		1394.48	0.00981	0.32632	0.00668	0.02049	0.02252	0.01973	0.28615	0.05507
1394.48	0.01176	0.00571	0.00662	0.01763	0.00561	0.00588	0.00265	0.04045		1394.59	0.01029	0.30619	0.00781	0.02087	0.0272	0.01848	0.28677	0.0542
1394.59	0.00897	0.00412	0.00648	0.01673	0.00466	0.00595	0.0022	0.03199		1394.71	0.01028	0.31712	0.0083	0.02122	0.02362	0.01861	0.28737	0.05487
1394.71	0.01632	0.00488	0.00696	0.01697	0.0056	0.00394	0.00304	0.0391		1394.83	0.00785	0.44924	0.00691	0.01629	0.0211	0.02218	0.28773	0.0587
1394.83	0.01556	0.00701	0.00773	0.02103	0.00723	0.00421	0.00397	0.0471		1394.94	0.00828	0.38776	0.0078	0.01879	0.01754	0.02292	0.28913	0.0588
1394.94	0.01446	0.00843	0.00791	0.02258	0.0083	0.00673	0.0031	0.04678		1395.06	0.00835	0.38358	0.00635	0.01704	0.01905	0.02198	0.29203	0.05507
1395.06	0.01772	0.00754	0.0073	0.01984	0.00673	0.00826	0.00351	0.04557		1395.18	0.0097	0.30357	0.00804	0.01053	0.02106	0.0189	0.29408	0.05367
1395.18	0.01307	0.00552	0.00665	0.01595	0.00523	0.00712	0.00239	0.03203		1395.29	0.01025	0.47218	0.00755	0.0212	0.02484	0.02066	0.29561	0.0512
1395.29	0.0131	0.00512	0.00691	0.01718	0.00479	0.00533	0.00251	0.03612		1395.41	0.00944	0.47781	0.00677	0.01761	0.02116	0.02323	0.29775	0.05335
1395.41	0.01662	0.00673	0.00778	0.01771	0.00689	0.00483	0.00316	0.04507		1395.53	0.00952	0.4478	0.00652	0.01827	0.02112	0.02209	0.30189	0.05987
1395.53	0.01641	0.00877	0.00841	0.01937	0.00996	0.00511	0.00419	0.04932		1395.64	0.00866	0.42949	0.00778	0.01587	0.02495	0.02298	0.30696	0.0616
1395.64	0.01876	0.0088	0.00771	0.02052	0.00782	0.00741	0.00363	0.04926		1395.76	0.00977	0.37072	0.0085	0.01548	0.02071	0.0212	0.31015	0.05873
1395.76	0.01692	0.00634	0.00663	0.01645	0.0063	0.00671	0.00256	0.03717		1395.88	0.01045	0.29349	0.00803	0.01868	0.02354	0.01999	0.31159	0.05313
1395.88	0.01389	0.00524	0.00638	0.01652	0.00627	0.00641	0.00246	0.0411		1395.99	0.00935	0.35545	0.00842	0.01737	0.02251	0.02074	0.31164	0.05047
1395.99	0.0138	0.00637	0.007	0.01671	0.00626	0.00464	0.00306	0.0429		1396.11	0.0087	0.34959	0.0078	0.021	0.02213	0.02332	0.3129	0.0523
1396.11	0.01925	0.00802	0.00747	0.0165	0.00935	0.00448	0.00384	0.04485		1396.23	0.00878	0.39607	0.00656	0.01586	0.02144	0.02315	0.31601	0.05973
1396.23	0.01767	0.00797	0.00736	0.01769	0.00677	0.00584	0.00347	0.04442		1396.34	0.01063	0.36821	0.00746	0.02326	0.01923	0.02079	0.31998	0.05913
1396.34	0.01352	0.00612	0.00663	0.01461	0.00522	0.00423	0.00282	0.03915		1396.46	0.00964	0.25293	0.00848	0.02338	0.02304	0.0188	0.32214	0.055
1396.46	0.00967	0.00419	0.00582	0.01211	0.00264	0.00579	0.00214	0.02964		1396.58	0.00848	0.33229	0.00834	0.01793	0.02188	0.02151	0.3227	0.05613
1396.58	0.01209	0.00423	0.00605	0.01216	0.00393	0.00428	0.00205	0.03711		1396.69	0.00685	0.33646	0.0063	0.01448	0.02085	0.02353	0.32414	0.0558
1396.69	0.01419	0.00594	0.00685	0.01406	0.00746	0.00469	0.00269	0.04628		1396.81	0.00923	0.45437	0.00671	0.01359	0.02261	0.02296	0.32734	0.05853
1396.81	0.01996	0.00831	0.00779	0.01665	0.00883	0.00717	0.00314	0.05256		1396.93	0.01032	0.42752	0.0079	0.01517	0.02376	0.0256	0.33123	0.05393
1396.93	0.01851	0.00793	0.00707	0.01771	0.00853	0.00751	0.00276	0.05504		1397.04	0.01031	0.42941	0.00814	0.01717	0.02091	0.02017	0.33375	0.05427
1397.04	0.01332	0.00613	0.00598	0.01398	0.00607	0.00806	0.0023	0.04313		1397.16	0.0094	0.38143	0.00932	0.0187	0.02013	0.018	0.33432	0.054
1397.16	0.01123	0.00476	0.0059	0.01247	0.00465	0.00446	0.00263	0.03828		1397.28	0.00874	0.43034	0.00689	0.01873	0.02213	0.02254	0.33535	0.0512
1397.28	0.01584	0.00596	0.00714	0.01353	0.00699	0.00456	0.00266	0.0458		1397.39	0.00927	0.48801	0.0075	0.01332	0.02213	0.02333	0.33812	0.05793
1397.39	0.01736	0.00749	0.00777	0.01618	0.00717	0.00414	0.00292	0.05347		1397.51	0.00918	0.46472	0.00789	0.01679	0.01867	0.02303	0.34065	0.05873
1397.51	0.01907	0.00784	0.00756	0.01517	0.00615	0.0081	0.00303	0.04395		1397.63	0.0091	0.33723	0.00849	0.01809	0.02376	0.02057	0.34151	0.05853
1397.63	0.01278	0.00639	0.0066	0.01417	0.00612	0.00641	0.00265	0.04144		1397.74	0.00847	0.31794	0.00766	0.02068	0.02117	0.02066	0.33905	0.05947
1397.74	0.01433	0.00635	0.00668	0.01308	0.00623	0.00612	0.00326	0.04578		1397.86	0.00857	0.34221	0.00773	0.0167	0.02345	0.02283	0.33571	0.0569
1397.86	0.01736	0.00684	0.00731	0.01462	0.00707	0.00576	0.003	0.05052		1397.98	0.00916	0.32404	0.00773	0.01804	0.02312	0.02362	0.33198	0.0518
1397.98	0.0137	0.00661	0.0078	0.01594	0.00685	0.00529	0.00359	0.04729		1398.09	0.00922	0.3355	0.00892	0.0155	0.02286	0.01928	0.33131	0.0558
1398.09	0.01148	0.00548	0.00727	0.01225	0.00603	0.00593	0.00225	0.0434		1398.21	0.00968	0.45866	0.00846	0.01741	0.01954	0.01818	0.332	0.05913
1398.21	0.01043	0.00409	0.00731	0.01082	0.00452	0.00674	0.00215	0.03641		1398.33	0.00819	0.35588	0.00772	0.01971	0.01888	0.01874	0.33191	0.05627
1398.33	0.01566	0.00476	0.00822	0.01177	0.00654	0.00577	0.00231	0.03917		1398.44	0.00739	0.44635	0.00664	0.01591	0.01858	0.02397	0.33008	0.0589
1398.44	0.01634	0.00677	0.00969	0.01418	0.00872	0.00891	0.00364	0.05126		1398.56	0.00804	0.482	0.00854	0.01711	0.0221	0.02514	0.32796	0.05267
1398.56	0.01932	0.00834	0.01051	0.01471	0.00892	0.00987	0.00369	0.05769		1398.68	0.00899	0.4177	0.00898	0.01887	0.02539	0.02336	0.32851	0.05567
1398.68	0.01409	0.00729	0.01021	0.0144	0.00746	0.00981	0.00398	0.05016		1398.79	0.00909	0.36209	0.00945	0.02102	0.02139	0.0199	0.3299	0.05613
1398.79	0.01368	0.0057	0.00955	0.01299	0.00671	0.00786	0.00259	0.04257		1398.91	0.00926	0.4305	0.00763	0.02024	0.02248	0.02129	0.33147	0.0576
1398.91	0.01055	0.00565	0.00962	0.01292	0.00577	0.00717	0.00228	0.04367		1399.03	0.00812	0.42176	0.00909	0.01296	0.0209	0.02166	0.33217	0.05375
1399.03	0.0167	0.00696	0.01032	0.0146	0.00766	0.00726	0.00305	0.05039		1399.14	0.00886	0.45325	0.00811	0.02247	0.01793	0.02274	0.33293	0.04913
1399.14	0.02101	0.00812	0.0108	0.01557	0.00886	0.00793	0.00329	0.05015		1399.26	0.00877	0.50173	0.00801	0.01948	0.02502	0.02067	0.33534	0.0536
1399.26	0.01831	0.00737	0.0108	0.01487	0.00834	0.0092	0.00272	0.04417		1399.38	0.00848	0.40035	0.00746	0.01531	0.01749	0.02195	0.33515	0.0546
1399.38	0.01461	0.00628	0.01061	0.01367	0.00638	0.00741	0.00237	0.0354		1399.49	0.00838	0.32158	0.00845	0.01914	0.02104	0.02225	0.33355	0.057
1399.49	0.01511	0.00615	0.01117	0.01251	0.0068	0.00959	0.00245	0.04244		1399.61	0.01072	0.38387	0.00795	0.01664	0.01951	0.02114	0.33024	0.06165
1399.61	0.01601	0.00713	0.01189	0.01533	0.00719	0.01002	0.00338	0.04452		1399.73	0.00894	0.34806	0.00626	0.01764	0.01967	0.02065	0.32856	0.0604
1399.73	0.02083	0.00707	0.01245	0.01432	0.00705	0.00855	0.00255	0.04116		1399.84	0.00833	0.35508	0.00835	0.01513	0.02387	0.01833	0.32823	0.0516
1399.84	0.01379	0.00587	0.01275	0.01429	0.00623	0.00666	0.00202	0.03452		1399.96	0.00913	0.41227	0.00882	0.01796	0.02101	0.01769	0.32887	0.05467
1399.96	0.01393	0.00499	0.01292	0.013	0.00597	0.00576	0.00178	0.03496		1400.08	0.0085	0.40517	0.00765	0.01715	0.02113	0.01872	0.32841	0.05487
1400.08	0.01158	0.0052	0.01367	0.01233	0.00462	0.00656	0.00214	0.037		1400.19	0.00785	0.42867	0.00776	0.01756	0.0198	0.02051	0.32755	0.05995
1400.19	0.01882	0.00679	0.01472	0.01518	0.00666	0.00748	0.00249	0.04668		1400.31	0.00816	0.41644	0.00757	0.01384	0.01749	0.02407	0.32804	0.05787
1400.31	0.02374	0.00808	0.01585	0.0157	0.00786	0.00717	0.00394	0.04969		1400.43	0.00874	0.42103	0.00668	0.01489	0.01834	0.01949	0.33113	0.05773
1400.43	0.01833	0.00808	0.01603	0.01576	0.00879	0.00681	0.0038	0.04743		1400.54	0.00952	0.41355	0.00836	0.01509	0.02349	0.01874	0.33541	0.05427
1400.54	0.01535	0.00677	0.01545	0.01425	0.00664	0.00826	0.00291	0.04268		1400.66	0.00946	0.44196	0.00755	0.01682	0.01987	0.01915	0.33915	0.04767
1400.66	0.01576	0.00641	0.01511	0.0121	0.00822	0.00622	0.00254	0.03656		1400.78	0.00866	0.3333	0.00948	0.01688	0.02612	0.02081	0.34224	0.05613
1400.78	0.01679	0.00659	0.0149	0.01432	0.0064	0.00653	0.00238	0.04513		1400.89	0.00853	0.38886	0.008	0.02123	0.01839	0.02419	0.34647	0.0574
1400.89	0.01543	0.00797	0.01571	0.01608	0.00717	0.0054	0.0039	0.04694		1401.01	0.00857	0.38445	0.00873	0.01897	0.02143	0.02543	0.35276	0.05347
1401.01	0.01786	0.00857	0.01558	0.0163	0.0066	0.00694	0.00329	0.04452		1401.13	0.00872	0.42567	0.00796	0.02019	0.02101	0.02311	0.35757	0.05033
1401.13	0.01779	0.00822	0.01485	0.01614	0.00681	0.00776	0.00285	0.04289		1401.24	0.00967	0.39627	0.00711	0.01684	0.02096	0.01876	0.35989	0.05327
1401.24	0.01795	0.00731	0.01437	0.01241	0.00538	0.00717	0.00201	0.04076		1401.36	0.00897	0.35752	0.00711	0.02232	0.01964	0.02131	0.35988	0.05653
1401.36	0.0173	0.00721	0.01439	0.01362	0.00637	0.00815	0.00281	0.0403		1401.48	0.00887	0.37658	0.00962	0.01748	0.02512	0.01853	0.36244	0.05995
1401.48	0.02121	0.00779	0.01464	0.01517	0.00638	0.0054	0.00291	0.04124		1401.59	0.0086	0.42588	0.01042	0.01996	0.02364	0.02008	0.36776	0.0584
1401.59	0.01694	0.00828	0.01385	0.01411	0.00733	0.00483	0.0025	0.04148		1401.71	0.00783	0.31975	0.00858	0.02227	0.02201	0.02137	0.37425	0.05807
1401.71	0.01618	0.00702	0.01244	0.01219	0.00657	0.00533	0.0025	0.03757		1401.83	0.00891	0.33186	0.00828	0.01563	0.02059	0.01944	0.37848	0.06187
1401.83	0.01551	0.00658	0.01203	0.01205	0.00595	0.0044	0.00209	0.03214		1401.94	0.00849	0.39419	0.00706	0.0213	0.02055	0.0201	0.37953	0.0562
1401.94	0.01693	0.00797	0.01227	0.01367	0.00749	0.00634	0.00262	0.04741		1402.06	0.00874	0.43246	0.00796	0.0155	0.02301	0.02123	0.37985	0.05325
1402.06	0.02236	0.00971	0.01278	0.01471	0.00654	0.00871	0.00318	0.04821		1402.18	0.00932	0.47884	0.0077	0.01913	0.01926	0.02166	0.38247	0.05707
1402.18	0.02412	0.01031	0.01247	0.01419	0.00897	0.00674	0.00366	0.04901		1402.29	0.00976	0.44934	0.00863	0.0174	0.01876	0.02158	0.38629	0.05593
1402.29	0.01754	0.00934	0.01192	0.01437	0.00691	0.00601	0.00293	0.04958		1402.41	0.00823	0.38043	0.00682	0.01916	0.01953	0.01909	0.38883	0.06047
1402.41	0.01822	0.00825	0.01113	0.013	0.00574	0.00683	0.00211	0.04264		1402.53	0.00947	0.36658	0.00729	0.01561	0.02203	0.02076	0.38843	0.05887
1402.53	0.02023	0.00813	0.01068	0.01333	0.00668	0.00606	0.00267	0.03733		1402.64	0.00938	0.33035	0.0068	0.01611	0.02184	0.02354	0.38895	0.05835
1402.64	0.0208	0.00927	0.01065	0.01307	0.00695	0.0072	0.00331	0.03348		1402.76	0.00856	0.36502	0.00848	0.01868	0.01982	0.02001	0.39116	0.05467
1402.76	0.02328	0.01011	0.01075	0.01305	0.0082	0.00735	0.00315	0.04386		1402.88	0.00949	0.37342	0.00817	0.01759	0.02024	0.02096	0.39485	0.05207
1402.88	0.02661	0.01109	0.01028	0.01467	0.00787	0.0063	0.00415	0.04455		1402.99	0.00938	0.37189	0.00829	0.02193	0.02379	0.02035	0.39491	0.05213
1402.99	0.02481	0.01095	0.0096	0.01565	0.00832	0.00578	0.00272	0.04347		1403.11	0.0082	0.33329	0.00795	0.02216	0.01983	0.02025	0.39003	0.05073
1403.11	0.0227	0.01057	0.0092	0.01485	0.00717	0.00545	0.00309	0.04205		1403.23	0.00875	0.38918	0.00723	0.01653	0.01626	0.01688	0.38355	0.05553
1403.23	0.02042	0.0094	0.00879	0.01179	0.00698	0.00537	0.00285	0.03424		1403.34	0.00925	0.36333	0.00755	0.01662	0.02017	0.02045	0.38077	0.058
1403.34	0.02051	0.00875	0.00915	0.01152	0.0063	0.00487	0.00227	0.03998		1403.46	0.00993	0.38611	0.00774	0.02057	0.01911	0.02052	0.3823	0.05673
1403.46	0.02008	0.00857	0.00898	0.01162	0.00707	0.00486	0.00248	0.03618		1403.58	0.00955	0.42523	0.00835	0.0185	0.0205	0.02282	0.38339	0.05533
1403.58	0.02001	0.00945	0.00908	0.01233	0.00712	0.00488	0.00208	0.04179		1403.69	0.0087	0.46188	0.00667	0.0214	0.01765	0.02333	0.38208	0.05427
1403.69	0.01942	0.01004	0.00946	0.0147	0.0085	0.00507	0.0026	0.03881		1403.81	0.00835	0.34352	0.00828	0.01759	0.02075	0.02399	0.37881	0.05367
1403.81	0.02536	0.01085	0.00985	0.0155	0.00767	0.00635	0.00273	0.04415		1403.93	0.00867	0.43403	0.00731	0.02014	0.0182	0.02059	0.37586	0.0547
1403.93	0.02357	0.01038	0.00948	0.01537	0.00861	0.00663	0.00314	0.04178		1404.04	0.01015	0.31109	0.00924	0.0174	0.02039	0.0216	0.37395	0.0588
1404.04	0.01987	0.00957	0.00954	0.01493	0.00735	0.00685	0.00286	0.03907		1404.16	0.00978	0.37445	0.00924	0.01884	0.01615	0.02296	0.3737	0.05987
1404.16	0.01964	0.00938	0.00988	0.01375	0.00774	0.00731	0.00208	0.04184		1404.28	0.0091	0.46051	0.00773	0.02114	0.01944	0.02331	0.37223	0.05953
1404.28	0.02449	0.00942	0.01041	0.01372	0.00739	0.00705	0.00326	0.03633		1404.39	0.00834	0.45214	0.00776	0.01706	0.02212	0.02176	0.36876	0.05507
1404.39	0.0243	0.01019	0.01119	0.01404	0.00978	0.00604	0.0033	0.04999		1404.51	0.00826	0.39032	0.00621	0.01552	0.02043	0.02181	0.36503	0.05475
1404.51	0.02384	0.01007	0.01111	0.01618	0.00934	0.00611	0.0038	0.0457		1404.63	0.00883	0.35798	0.00722	0.01628	0.02205	0.02289	0.36128	0.0546
1404.63	0.022	0.01012	0.01102	0.01669	0.00862	0.0069	0.00308	0.04918		1404.74	0.0102	0.30647	0.00756	0.01888	0.02206	0.02077	0.35636	0.0576
1404.74	0.01895	0.00859	0.01023	0.01551	0.0084	0.00661	0.00286	0.04205		1404.86	0.00963	0.34509	0.00838	0.0174	0.02297	0.02023	0.34984	0.05233
1404.86	0.01676	0.00814	0.01014	0.01604	0.00549	0.00756	0.00314	0.03634		1404.98	0.00949	0.37335	0.00777	0.01685	0.02206	0.02027	0.34208	0.05373
1404.98	0.01691	0.00759	0.01022	0.01648	0.00789	0.00457	0.00228	0.03997		1405.09	0.00894	0.39305	0.00826	0.01792	0.01825	0.02039	0.33598	0.05165
1405.09	0.01705	0.00777	0.01057	0.01649	0.00808	0.00398	0.00278	0.04348		1405.21	0.00891	0.40719	0.00709	0.01649	0.02717	0.02237	0.33152	0.05287
1405.21	0.01508	0.00709	0.01068	0.01473	0.00703	0.00484	0.00225	0.0382		1405.33	0.00965	0.36265	0.00823	0.01593	0.02462	0.01878	0.3273	0.0534
1405.33	0.01786	0.00662	0.01078	0.01474	0.00691	0.00594	0.00248	0.03871		1405.44	0.00991	0.39782	0.0085	0.01423	0.02372	0.02035	0.32264	0.05827
1405.44	0.01778	0.00684	0.01089	0.01441	0.00633	0.00787	0.00262	0.03826		1405.56	0.00889	0.38305	0.00829	0.01918	0.0247	0.0223	0.31753	0.06093
1405.56	0.01925	0.0085	0.01156	0.01866	0.00768	0.00582	0.00324	0.04923		1405.68	0.00723	0.39845	0.00707	0.01517	0.01737	0.02404	0.31359	0.06147
1405.68	0.02256	0.00982	0.0124	0.01915	0.01261	0.00513	0.00362	0.05123		1405.79	0.00805	0.37323	0.00761	0.018	0.02313	0.02274	0.31212	0.0561
1405.79	0.02426	0.00948	0.012	0.01797	0.00956	0.00607	0.00293	0.0455		1405.91	0.01027	0.33004	0.00803	0.01569	0.02739	0.02094	0.31124	0.052
1405.91	0.01356	0.00689	0.0109	0.0155	0.00682	0.00674	0.00206	0.04022		1406.03	0.01118	0.36042	0.00802	0.02043	0.02848	0.01891	0.31041	0.05087
1406.03	0.01189	0.00524	0.01012	0.01181	0.00612	0.007	0.0025	0.03351		1406.14	0.01004	0.3616	0.00905	0.02038	0.02993	0.02067	0.30906	0.05847
1406.14	0.01775	0.00616	0.01069	0.01399	0.0074	0.00707	0.00221	0.04465		1406.26	0.00735	0.53543	0.00761	0.02391	0.0219	0.02337	0.30725	0.06453
1406.26	0.01945	0.00813	0.01219	0.01768	0.0091	0.00623	0.00362	0.0527		1406.38	0.00747	0.47563	0.00673	0.01731	0.02162	0.0241	0.30522	0.0581
1406.38	0.01919	0.00947	0.0125	0.01792	0.00815	0.00598	0.00416	0.0461		1406.49	0.00918	0.39965	0.00744	0.01458	0.02163	0.02155	0.30314	0.0526
1406.49	0.01777	0.00781	0.01131	0.01577	0.00878	0.0063	0.00354	0.04504		1406.61	0.0099	0.28893	0.00787	0.01944	0.02466	0.02038	0.30066	0.05127
1406.61	0.0163	0.00608	0.01	0.0131	0.00747	0.00764	0.00237	0.03514		1406.73	0.01086	0.32854	0.00884	0.0194	0.02749	0.02044	0.2966	0.0536
1406.73	0.01269	0.00536	0.00989	0.01348	0.00461	0.00773	0.00197	0.03418		1406.84	0.00951	0.41115	0.00708	0.01643	0.025	0.02066	0.29389	0.05753
1406.84	0.01718	0.00672	0.01115	0.0158	0.00794	0.0058	0.00307	0.04786		1406.96	0.00794	0.50076	0.00625	0.01752	0.02209	0.02303	0.2934	0.0597
1406.96	0.02198	0.00781	0.01149	0.01563	0.00973	0.00497	0.00383	0.04201		1407.08	0.00729	0.38253	0.00736	0.01433	0.02387	0.01895	0.29474	0.05467
1407.08	0.0138	0.00626	0.01002	0.0146	0.0063	0.00582	0.00309	0.04108		1407.19	0.01002	0.3363	0.00633	0.01334	0.02624	0.01731	0.29544	0.05187
1407.19	0.00898	0.00387	0.00841	0.01075	0.00457	0.00707	0.00191	0.03127		1407.31	0.0099	0.33367	0.00864	0.01793	0.02283	0.02125	0.29352	0.046
1407.31	0.01048	0.00418	0.00889	0.01197	0.00527	0.00733	0.00256	0.04402		1407.43	0.00736	0.43736	0.00812	0.01837	0.02362	0.02597	0.29101	0.05273
1407.43	0.02154	0.0082	0.01098	0.01801	0.00888	0.00759	0.00383	0.05657		1407.54	0.00834	0.43433	0.00598	0.01495	0.01847	0.02726	0.28886	0.0612
1407.54	0.02262	0.01111	0.01233	0.01859	0.01016	0.00708	0.00544	0.06775		1407.66	0.00934	0.51862	0.00833	0.01881	0.02944	0.0266	0.28828	0.0658
1407.66	0.02313	0.01021	0.01106	0.01705	0.00985	0.00609	0.00428	0.05375		1407.78	0.01073	0.30383	0.01431	0.01526	0.02683	0.02158	0.2895	0.06373
1407.78	0.0144	0.00537	0.00815	0.01103	0.00549	0.00549	0.00201	0.03597		1407.89	0.01002	0.26468	0.01475	0.01733	0.02374	0.01785	0.29022	0.05347
1407.89	0.00929	0.00306	0.00719	0.00884	0.0045	0.00685	0.00116	0.02771		1408.01	0.00835	0.39084	0.00893	0.01618	0.02241	0.02012	0.29136	0.04453
1408.01	0.0138	0.0053	0.00886	0.01273	0.00586	0.00835	0.00257	0.04871		1408.13	0.00845	0.46664	0.00903	0.01722	0.02338	0.02295	0.2921	0.0506
1408.13	0.02419	0.00952	0.01061	0.0174	0.00992	0.00634	0.00446	0.05853		1408.24	0.0094	0.48086	0.00917	0.01476	0.0195	0.02787	0.29283	0.0597
1408.24	0.02821	0.01087	0.0104	0.01873	0.01147	0.00566	0.00459	0.06169		1408.36	0.00937	0.31052	0.00862	0.01854	0.02447	0.02193	0.29208	0.061
1408.36	0.02318	0.00891	0.00901	0.01602	0.00739	0.00584	0.00354	0.0471		1408.48	0.00945	0.23246	0.00765	0.0155	0.02313	0.01929	0.29033	0.06347
1408.48	0.01659	0.00593	0.00742	0.01192	0.00488	0.00576	0.00228	0.03968		1408.59	0.00902	0.31118	0.01021	0.01976	0.0201	0.01685	0.28692	0.05707
1408.59	0.01291	0.00435	0.00758	0.01062	0.00441	0.0046	0.0022	0.03532		1408.71	0.00946	0.35072	0.01141	0.01911	0.01538	0.0207	0.28503	0.05093
1408.71	0.01688	0.00572	0.00866	0.01312	0.00485	0.00497	0.00261	0.044		1408.83	0.00917	0.35807	0.01416	0.01535	0.0178	0.02443	0.28623	0.05007
1408.83	0.01729	0.00718	0.00852	0.01622	0.0071	0.00444	0.00294	0.0427		1408.94	0.0085	0.39356	0.01197	0.01346	0.02101	0.02494	0.28979	0.0535
1408.94	0.02051	0.00693	0.00773	0.01571	0.00594	0.00671	0.00357	0.04386		1409.06	0.00898	0.37131	0.01128	0.01894	0.0178	0.02158	0.29221	0.05693
1409.06	0.01707	0.00702	0.00694	0.0153	0.00638	0.00748	0.00253	0.03852		1409.18	0.0089	0.35383	0.00805	0.01505	0.01774	0.02246	0.29118	0.0556
1409.18	0.01861	0.00686	0.00705	0.01504	0.00713	0.0079	0.00233	0.04387		1409.29	0.00888	0.4131	0.00691	0.01342	0.01756	0.02583	0.28839	0.05413
1409.29	0.01815	0.00821	0.0081	0.01554	0.00731	0.00463	0.00341	0.05289		1409.41	0.00959	0.44836	0.00638	0.01708	0.0192	0.02339	0.28688	0.05367
1409.41	0.02149	0.00838	0.00853	0.01572	0.00831	0.00538	0.00342	0.04656		1409.53	0.01017	0.42742	0.00919	0.01852	0.01992	0.02108	0.28734	0.0536
1409.53	0.01608	0.00741	0.00755	0.0146	0.00682	0.00593	0.00265	0.03638		1409.64	0.01063	0.32861	0.00754	0.0157	0.01926	0.01988	0.28886	0.0616
1409.64	0.01531	0.0061	0.00695	0.01533	0.00668	0.0063	0.00198	0.03986		1409.76	0.00902	0.34821	0.00841	0.01606	0.01956	0.01907	0.28988	0.06053
1409.76	0.01788	0.00705	0.00698	0.01608	0.00614	0.00626	0.00301	0.03859		1409.88	0.00893	0.38149	0.00962	0.01886	0.01877	0.02484	0.28874	0.05527
1409.88	0.01897	0.00801	0.00745	0.01683	0.00884	0.00744	0.00379	0.04627		1409.99	0.00875	0.42348	0.00897	0.014	0.02138	0.02386	0.28531	0.0508
1409.99	0.0193	0.00861	0.00771	0.02001	0.00848	0.00583	0.00376	0.04724		1410.11	0.0091	0.38397	0.00881	0.01522	0.01611	0.02088	0.28175	0.0544
1410.11	0.01726	0.00808	0.00743	0.0188	0.00707	0.00621	0.00397	0.04154		1410.23	0.00889	0.25322	0.00797	0.01774	0.02029	0.022	0.27897	0.05745
1410.23	0.01561	0.0065	0.00699	0.01652	0.0053	0.00616	0.00274	0.03791		1410.34	0.00975	0.3192	0.00756	0.01965	0.01847	0.01798	0.27781	0.05547
1410.34	0.01383	0.00554	0.00668	0.01608	0.00565	0.00549	0.00281	0.02926		1410.46	0.00935	0.26298	0.00721	0.01693	0.02483	0.02158	0.27805	0.05613
1410.46	0.01514	0.00588	0.00709	0.0155	0.00625	0.00414	0.00261	0.03761		1410.58	0.00934	0.40227	0.00812	0.0175	0.02229	0.01988	0.2797	0.0514
1410.58	0.01426	0.00641	0.00749	0.01807	0.00598	0.0048	0.00311	0.04134		1410.69	0.00995	0.42673	0.00881	0.02113	0.0195	0.02249	0.28249	0.0522
1410.69	0.01764	0.00702	0.00793	0.01796	0.00664	0.00762	0.00313	0.04445		1410.81	0.00793	0.3978	0.0078	0.01922	0.01756	0.02254	0.28544	0.0544
1410.81	0.0179	0.00702	0.00763	0.01643	0.0082	0.00725	0.00366	0.04192		1410.93	0.00864	0.37862	0.00711	0.01414	0.02121	0.02127	0.2883	0.05133
1410.93	0.01574	0.00701	0.00741	0.01893	0.0074	0.00879	0.00283	0.03941		1411.04	0.00898	0.35136	0.00764	0.01621	0.0243	0.02318	0.29079	0.05673
1411.04	0.016	0.00733	0.00777	0.0193	0.00653	0.0058	0.00302	0.03688		1411.16	0.00981	0.45308	0.00844	0.0196	0.02339	0.02302	0.29362	0.05487
1411.16	0.01602	0.00736	0.00803	0.01848	0.0073	0.00596	0.00286	0.04041		1411.28	0.00915	0.44847	0.00849	0.01565	0.02145	0.02333	0.29786	0.05327
1411.28	0.01675	0.00704	0.00829	0.01791	0.00699	0.00641	0.0031	0.03917		1411.39	0.00971	0.34578	0.00723	0.02473	0.01919	0.02247	0.3026	0.05227
1411.39	0.01496	0.00644	0.00824	0.01825	0.00682	0.00789	0.00262	0.03758		1411.51	0.00876	0.3637	0.00678	0.01787	0.02144	0.0198	0.30722	0.0558
1411.51	0.01806	0.00622	0.00824	0.0181	0.008	0.00506	0.00319	0.04503		1411.63	0.00951	0.33915	0.00813	0.0164	0.01762	0.02068	0.31309	0.05427
1411.63	0.01685	0.00653	0.00825	0.0175	0.0072	0.00667	0.00318	0.04003		1411.74	0.00965	0.28892	0.00862	0.015	0.024	0.02121	0.31828	0.05387
1411.74	0.01822	0.00677	0.00794	0.01855	0.00845	0.00514	0.00289	0.04118		1411.86	0.00912	0.25195	0.00808	0.01839	0.02514	0.02084	0.32228	0.05407
1411.86	0.01657	0.00661	0.00794	0.01833	0.00643	0.00543	0.00277	0.04138		1411.98	0.0087	0.32463	0.00744	0.01841	0.02194	0.02358	0.3249	0.05407
1411.98	0.018	0.00707	0.00851	0.01809	0.00748	0.00664	0.0036	0.0487		1412.09	0.00868	0.3391	0.00747	0.01617	0.02255	0.02119	0.32819	0.05905
1412.09	0.01843	0.00739	0.00855	0.01877	0.00756	0.00562	0.00328	0.04414		1412.21	0.00949	0.38039	0.00767	0.01542	0.02196	0.02153	0.33267	0.05753
1412.21	0.01456	0.0064	0.00798	0.01673	0.00724	0.0045	0.00252	0.0333		1412.33	0.01074	0.30858	0.00916	0.01692	0.02422	0.01944	0.33729	0.05547
1412.33	0.01199	0.00454	0.00724	0.01315	0.00529	0.00437	0.0029	0.03097		1412.44	0.00924	0.2942	0.0077	0.01842	0.01745	0.01772	0.34172	0.05627
1412.44	0.01273	0.00429	0.00753	0.01293	0.0045	0.00492	0.00232	0.03747		1412.56	0.00962	0.36816	0.00753	0.01953	0.01939	0.02088	0.34552	0.05793
1412.56	0.01622	0.00624	0.00861	0.01721	0.00746	0.00781	0.00354	0.04613		1412.68	0.00879	0.44945	0.00686	0.01464	0.01726	0.02548	0.34931	0.06093
1412.68	0.0195	0.00864	0.00935	0.0196	0.0081	0.00809	0.00493	0.05443		1412.79	0.00858	0.42442	0.00815	0.01352	0.0258	0.02569	0.35281	0.0585
1412.79	0.01702	0.00813	0.00878	0.01717	0.00734	0.00591	0.00379	0.05102		1412.91	0.00965	0.39022	0.00695	0.01389	0.0264	0.02172	0.35562	0.0514
1412.91	0.01578	0.00656	0.00769	0.01577	0.00635	0.00665	0.00312	0.04396		1413.03	0.0094	0.34505	0.00753	0.01439	0.02764	0.02095	0.3574	0.05227
1413.03	0.01614	0.00529	0.00757	0.01488	0.00543	0.00597	0.00266	0.03553		1413.14	0.0081	0.34689	0.00818	0.01878	0.02477	0.0208	0.3587	0.05213
1413.14	0.01472	0.00539	0.00811	0.01481	0.00549	0.00532	0.00242	0.047		1413.26	0.00914	0.52713	0.00572	0.02016	0.02317	0.01921	0.36115	0.05373
1413.26	0.01614	0.00672	0.00882	0.01512	0.00724	0.00581	0.00294	0.05016		1413.38	0.00943	0.38807	0.00884	0.01483	0.02214	0.02168	0.36553	0.06135
1413.38	0.01531	0.00635	0.00858	0.01605	0.00585	0.00584	0.00294	0.04737		1413.49	0.00968	0.33211	0.00733	0.01539	0.02426	0.02228	0.36863	0.063
1413.49	0.01627	0.00649	0.00808	0.01529	0.00631	0.00651	0.00375	0.05661		1413.61	0.00974	0.30351	0.0074	0.01144	0.02422	0.02163	0.36948	0.0574
1413.61	0.01763	0.00666	0.00817	0.01589	0.00687	0.00701	0.00266	0.05199		1413.73	0.00917	0.34507	0.00798	0.01711	0.02182	0.02416	0.36612	0.054
1413.73	0.01872	0.00729	0.00809	0.01627	0.00717	0.00528	0.00382	0.0544		1413.84	0.00922	0.30176	0.00611	0.01419	0.02271	0.02068	0.3627	0.0512
1413.84	0.02045	0.00747	0.00815	0.01715	0.00772	0.0049	0.00336	0.0479		1413.96	0.00913	0.32391	0.00722	0.01715	0.02053	0.02091	0.36191	0.05327
1413.96	0.01517	0.00603	0.0078	0.01486	0.00632	0.00467	0.00254	0.04928		1414.08	0.00889	0.3017	0.00841	0.01671	0.02367	0.01846	0.36284	0.0599
1414.08	0.00952	0.00469	0.00714	0.01181	0.00449	0.00583	0.00252	0.0416		1414.19	0.00859	0.26992	0.00678	0.01732	0.02164	0.0222	0.36188	0.05333
1414.19	0.0109	0.00389	0.00725	0.01291	0.00321	0.00706	0.00202	0.03672		1414.31	0.00866	0.32531	0.00705	0.01996	0.02745	0.02266	0.3584	0.05773
1414.31	0.01632	0.0064	0.00863	0.01423	0.00672	0.0073	0.00363	0.05234		1414.43	0.00855	0.46554	0.00666	0.01789	0.01948	0.02745	0.35429	0.055
1414.43	0.02365	0.00864	0.00963	0.01802	0.00958	0.00702	0.00426	0.06377		1414.54	0.00822	0.42904	0.00562	0.0175	0.02156	0.02559	0.35092	0.05647
1414.54	0.02172	0.00914	0.00944	0.01729	0.00999	0.0074	0.00359	0.06025		1414.66	0.00917	0.33137	0.00618	0.01416	0.02316	0.02389	0.34771	0.0594
1414.66	0.01747	0.0072	0.00815	0.01382	0.00631	0.00644	0.0032	0.05013		1414.78	0.00868	0.34795	0.00605	0.01408	0.02619	0.02096	0.34183	0.0552
1414.78	0.01597	0.00565	0.00757	0.01387	0.00555	0.00856	0.00236	0.04968		1414.89	0.00849	0.34761	0.00603	0.02091	0.02462	0.01951	0.33552	0.053
1414.89	0.01602	0.00569	0.00752	0.01495	0.00579	0.00768	0.00256	0.04494		1415.01	0.00829	0.37746	0.00606	0.01653	0.02304	0.02257	0.32979	0.04753
1415.01	0.01811	0.00686	0.00796	0.01578	0.00649	0.00748	0.00271	0.05939		1415.13	0.0081	0.40341	0.00763	0.01716	0.01825	0.02293	0.32593	0.05107
1415.13	0.01887	0.00748	0.00817	0.01654	0.00766	0.00649	0.00342	0.06037		1415.24	0.00953	0.34682	0.00744	0.01446	0.0211	0.02369	0.3217	0.05367
1415.24	0.01424	0.00709	0.00817	0.01575	0.00614	0.00575	0.00341	0.05134		1415.36	0.00923	0.29887	0.00666	0.01992	0.02098	0.02352	0.31544	0.0607
1415.36	0.01458	0.00613	0.00785	0.01511	0.00493	0.00596	0.00287	0.04522		1415.48	0.00902	0.26516	0.00634	0.01748	0.0188	0.02235	0.30663	0.05907
1415.48	0.01583	0.00614	0.00799	0.01574	0.00709	0.00624	0.00269	0.04486		1415.59	0.00847	0.40813	0.00582	0.01766	0.01891	0.0219	0.29759	0.0584
1415.59	0.01799	0.00654	0.00808	0.01563	0.00778	0.00634	0.00304	0.05218		1415.71	0.00888	0.33725	0.00657	0.01691	0.01915	0.02113	0.29339	0.05193
1415.71	0.01666	0.00669	0.008	0.0172	0.00563	0.00653	0.00305	0.04312		1415.83	0.00832	0.37947	0.00829	0.02142	0.02402	0.02027	0.29244	0.0524
1415.83	0.01644	0.00623	0.00766	0.01488	0.00626	0.00663	0.00343	0.04856		1415.94	0.00903	0.28694	0.007	0.02068	0.01902	0.01999	0.29206	0.05427
1415.94	0.01483	0.00552	0.00701	0.01467	0.00467	0.00645	0.00327	0.03965		1416.06	0.00796	0.30604	0.00671	0.01827	0.01924	0.02257	0.28946	0.0598
1416.06	0.01767	0.00581	0.00685	0.01555	0.00746	0.00831	0.00303	0.04683		1416.18	0.00713	0.32456	0.0072	0.01321	0.01652	0.02287	0.28546	0.05833
1416.18	0.01848	0.00722	0.00759	0.01689	0.00628	0.00846	0.00411	0.0522		1416.29	0.00839	0.40344	0.00643	0.01546	0.01943	0.02398	0.28273	0.0536
1416.29	0.01852	0.00837	0.0082	0.01826	0.00919	0.00771	0.00381	0.05696		1416.41	0.00879	0.38865	0.00572	0.01485	0.02288	0.02236	0.2808	0.0546
1416.41	0.01912	0.00798	0.00799	0.01746	0.00817	0.00574	0.00354	0.04934		1416.53	0.01028	0.27465	0.00575	0.01715	0.02106	0.01924	0.27972	0.05187
1416.53	0.01958	0.00672	0.00753	0.01636	0.00537	0.00408	0.00355	0.04656		1416.64	0.00867	0.27193	0.00734	0.01616	0.02312	0.01959	0.27798	0.0549
1416.64	0.01525	0.0056	0.00699	0.01603	0.00637	0.00708	0.00234	0.04454		1416.76	0.00905	0.34679	0.0073	0.0154	0.0207	0.01908	0.27705	0.0534
1416.76	0.01636	0.00641	0.00712	0.01789	0.00638	0.0072	0.00266	0.04483		1416.88	0.00842	0.36252	0.00674	0.01594	0.01973	0.02301	0.27708	0.0584
1416.88	0.02024	0.00765	0.00735	0.01953	0.0049	0.00729	0.00339	0.05295		1416.99	0.00864	0.39965	0.00813	0.01484	0.02179	0.02092	0.27751	0.05393
1416.99	0.01662	0.00766	0.00708	0.01927	0.00681	0.00569	0.00323	0.05418		1417.11	0.0094	0.38641	0.0086	0.01702	0.0227	0.02305	0.27825	0.05293
1417.11	0.01601	0.00656	0.00667	0.01599	0.00696	0.00722	0.00263	0.04495		1417.23	0.0095	0.30168	0.00717	0.01683	0.02167	0.02201	0.27751	0.05487
1417.23	0.01612	0.00612	0.0068	0.01693	0.00574	0.00549	0.00308	0.04374		1417.34	0.00809	0.36342	0.00638	0.0161	0.01724	0.02202	0.27577	0.05995
1417.34	0.01447	0.00691	0.00718	0.01715	0.00632	0.00566	0.00279	0.04742		1417.46	0.0094	0.40419	0.00677	0.01653	0.01609	0.02482	0.2744	0.06227
1417.46	0.01679	0.00749	0.00762	0.01778	0.00686	0.00556	0.00279	0.04637		1417.58	0.00926	0.34729	0.00762	0.01793	0.01979	0.02058	0.27453	0.06193
1417.58	0.0195	0.00721	0.00747	0.01625	0.00577	0.00684	0.00259	0.04733		1417.69	0.00981	0.35923	0.00691	0.01499	0.01682	0.02025	0.27653	0.05753
1417.69	0.0147	0.0057	0.0073	0.01491	0.00418	0.00462	0.00303	0.03855		1417.81	0.0095	0.27745	0.00883	0.01679	0.02106	0.01988	0.27764	0.05233
1417.81	0.01079	0.00522	0.00703	0.01419	0.00558	0.0056	0.00231	0.04358		1417.93	0.00783	0.34315	0.00733	0.01828	0.02215	0.02304	0.27682	0.05353
1417.93	0.0169	0.00638	0.00709	0.0168	0.0061	0.0092	0.0032	0.04435		1418.04	0.00843	0.44557	0.00601	0.01183	0.02015	0.02711	0.27635	0.05405
1418.04	0.02045	0.0082	0.0079	0.01883	0.00865	0.00923	0.0036	0.05166		1418.16	0.00888	0.41596	0.00664	0.01655	0.01852	0.0238	0.27771	0.05927
1418.16	0.02012	0.0091	0.00806	0.0181	0.00851	0.00805	0.00359	0.04679		1418.28	0.01053	0.37424	0.00709	0.01791	0.02603	0.02067	0.28025	0.05667
1418.28	0.01838	0.00763	0.00764	0.01673	0.00767	0.00531	0.00337	0.04554		1418.39	0.01013	0.38206	0.00737	0.02046	0.02397	0.0218	0.28097	0.05467
1418.39	0.01604	0.00593	0.00698	0.01618	0.0078	0.00343	0.00288	0.04743		1418.51	0.00938	0.32615	0.00766	0.02202	0.01997	0.01935	0.2812	0.05407
1418.51	0.01444	0.00599	0.00709	0.01444	0.00534	0.00542	0.00277	0.04529		1418.63	0.00899	0.39497	0.00636	0.01744	0.01723	0.0238	0.28269	0.05765
1418.63	0.01598	0.00723	0.00781	0.01648	0.00599	0.00673	0.00355	0.04931		1418.74	0.00931	0.41417	0.0068	0.01487	0.01963	0.02151	0.28708	0.05533
1418.74	0.01981	0.00814	0.00805	0.01685	0.00642	0.00941	0.00336	0.0473		1418.86	0.00952	0.40681	0.00729	0.01494	0.02187	0.02329	0.29074	0.0544
1418.86	0.0188	0.00753	0.00751	0.01538	0.00702	0.00679	0.00284	0.04397		1418.98	0.00989	0.28785	0.00737	0.0145	0.02057	0.02194	0.29147	0.052
1418.98	0.01521	0.00667	0.00705	0.01457	0.00585	0.00497	0.00321	0.04546		1419.09	0.00971	0.34999	0.00807	0.01713	0.023	0.02128	0.29065	0.04887
1419.09	0.01458	0.00637	0.00711	0.01573	0.00602	0.00545	0.00301	0.04344		1419.21	0.00958	0.40955	0.00716	0.01669	0.02012	0.0229	0.28973	0.05487
1419.21	0.01467	0.00676	0.00743	0.015	0.00749	0.00674	0.00283	0.03614		1419.33	0.00936	0.34935	0.00695	0.01318	0.01962	0.01993	0.29074	0.0567
1419.33	0.01719	0.00656	0.00754	0.01497	0.0069	0.00738	0.0032	0.04262		1419.44	0.00822	0.37034	0.00666	0.02171	0.0223	0.01923	0.29388	0.0618
1419.44	0.01177	0.00592	0.00706	0.01358	0.00569	0.00568	0.00231	0.03434		1419.56	0.00811	0.33274	0.00688	0.01882	0.02181	0.02007	0.29625	0.05953
1419.56	0.0138	0.00563	0.0071	0.01387	0.00499	0.00615	0.00267	0.03675		1419.68	0.00829	0.44439	0.00802	0.02045	0.02189	0.02207	0.29596	0.05987
1419.68	0.01696	0.00666	0.00733	0.01445	0.00623	0.00646	0.00259	0.04728		1419.79	0.0089	0.43613	0.0058	0.01882	0.01796	0.02713	0.29386	0.0496
1419.79	0.01646	0.00739	0.00775	0.01625	0.00698	0.00713	0.00316	0.04592		1419.91	0.00891	0.3624	0.00601	0.01769	0.01844	0.0247	0.2933	0.05287
1419.91	0.02118	0.00804	0.00821	0.01738	0.00841	0.00648	0.0034	0.0544		1420.03	0.00941	0.42786	0.00777	0.01601	0.02063	0.02315	0.29472	0.05535
1420.03	0.01618	0.00761	0.00829	0.01542	0.00764	0.00586	0.00389	0.04817		1420.14	0.00913	0.45124	0.009	0.01583	0.01917	0.02219	0.29684	0.05667
1420.14	0.01249	0.00603	0.00793	0.01392	0.00466	0.0048	0.00327	0.03917		1420.26	0.00882	0.43903	0.00706	0.02299	0.02117	0.01998	0.29777	0.059
1420.26	0.01362	0.00536	0.00824	0.01211	0.00568	0.00535	0.00242	0.03685		1420.38	0.00917	0.39682	0.00559	0.0198	0.0216	0.02277	0.29711	0.05587
1420.38	0.01393	0.00626	0.00874	0.01508	0.00765	0.00704	0.00351	0.04442		1420.49	0.00794	0.37738	0.00729	0.01422	0.01917	0.02158	0.29802	0.0544
1420.49	0.01987	0.00774	0.00965	0.01548	0.00766	0.00791	0.00417	0.05182		1420.61	0.00926	0.42879	0.0073	0.0149	0.02184	0.0222	0.29956	0.05373
1420.61	0.02017	0.0083	0.00958	0.01527	0.00834	0.00582	0.00365	0.04885		1420.73	0.00948	0.35397	0.00739	0.022	0.02695	0.02326	0.30046	0.05185
1420.73	0.01616	0.00752	0.00903	0.01534	0.00675	0.00535	0.00311	0.04471		1420.84	0.00955	0.36119	0.00701	0.02004	0.02398	0.02064	0.29862	0.0556
1420.84	0.01444	0.00615	0.0086	0.01267	0.00617	0.00539	0.00289	0.04014		1420.96	0.00881	0.34662	0.0079	0.01507	0.0189	0.01887	0.29494	0.05453
1420.96	0.01406	0.00554	0.00846	0.01369	0.00448	0.00521	0.00249	0.036		1421.08	0.00855	0.34888	0.00893	0.01559	0.01873	0.01848	0.29235	0.052
1421.08	0.01424	0.00602	0.0091	0.01582	0.00664	0.00639	0.00328	0.04089		1421.19	0.00979	0.37854	0.00774	0.01708	0.02222	0.02065	0.29254	0.056
1421.19	0.01626	0.00632	0.0093	0.01346	0.00718	0.0051	0.00284	0.04028		1421.31	0.00896	0.41619	0.00769	0.02003	0.02204	0.0217	0.29397	0.05905
1421.31	0.0169	0.0064	0.00967	0.01475	0.00677	0.00604	0.0028	0.04922		1421.43	0.0086	0.3704	0.00792	0.02073	0.01816	0.02255	0.29454	0.05833
1421.43	0.01656	0.00638	0.00974	0.01488	0.0061	0.00529	0.003	0.0502		1421.54	0.00836	0.42325	0.0065	0.01818	0.01822	0.02044	0.29255	0.05927
1421.54	0.01747	0.0072	0.00986	0.01451	0.00792	0.00582	0.00369	0.04674		1421.66	0.00761	0.43163	0.00742	0.01184	0.01762	0.01849	0.28953	0.059
1421.66	0.01428	0.00694	0.01004	0.01402	0.00893	0.00563	0.00324	0.04369		1421.78	0.0093	0.34137	0.00701	0.0197	0.02173	0.0209	0.28818	0.05593
1421.78	0.01618	0.00676	0.01024	0.01388	0.00778	0.00583	0.00341	0.04785		1421.89	0.00944	0.35444	0.00817	0.01924	0.01967	0.02112	0.28802	0.05167
1421.89	0.01379	0.0069	0.01045	0.0159	0.00671	0.00619	0.00339	0.0497		1422.01	0.00939	0.35793	0.00778	0.02304	0.02548	0.02065	0.28803	0.0581
1422.01	0.01468	0.00645	0.01009	0.01266	0.00562	0.00627	0.0028	0.03996		1422.13	0.00905	0.39761	0.00729	0.01535	0.02311	0.01972	0.28742	0.06033
1422.13	0.01334	0.00587	0.01023	0.01416	0.00499	0.006	0.00244	0.03605		1422.24	0.00773	0.42392	0.00761	0.01876	0.01893	0.02134	0.28682	0.066
1422.24	0.01514	0.0067	0.01077	0.01495	0.00657	0.00591	0.00262	0.03943		1422.36	0.00855	0.50187	0.00777	0.01606	0.01993	0.02413	0.28622	0.0572
1422.36	0.0185	0.00749	0.01149	0.01481	0.00871	0.0049	0.00316	0.04513		1422.48	0.00799	0.34166	0.00836	0.01818	0.02277	0.01903	0.28583	0.05393
1422.48	0.01647	0.00747	0.01093	0.01507	0.00762	0.00693	0.00282	0.04525		1422.59	0.01025	0.35022	0.00809	0.01727	0.01994	0.0183	0.28441	0.0538
1422.59	0.01991	0.00645	0.01045	0.01469	0.007	0.0051	0.00263	0.04106		1422.71	0.01018	0.31697	0.00676	0.01781	0.02109	0.0214	0.282	0.05565
1422.71	0.01502	0.00675	0.01097	0.01449	0.0068	0.00519	0.00256	0.04414		1422.83	0.00789	0.38597	0.00753	0.01968	0.02339	0.01903	0.27974	0.05313
1422.83	0.01786	0.00751	0.01131	0.01752	0.00788	0.00342	0.00319	0.03902		1422.94	0.00757	0.43481	0.00577	0.01786	0.02048	0.01997	0.27867	0.05533
1422.94	0.01293	0.00641	0.01052	0.01498	0.00708	0.0033	0.00289	0.04181		1423.06	0.00866	0.37452	0.00653	0.01755	0.01842	0.01674	0.27734	0.0526
1423.06	0.01394	0.00456	0.00979	0.01256	0.00487	0.00652	0.00248	0.03083		1423.18	0.00891	0.29324	0.0064	0.01708	0.02539	0.01609	0.27627	0.0612
1423.18	0.01318	0.00454	0.00943	0.01335	0.00567	0.00751	0.00162	0.0366		1423.29	0.00813	0.36238	0.00687	0.01691	0.024	0.02056	0.27442	0.0568
1423.29	0.01747	0.00638	0.01029	0.01427	0.00655	0.00665	0.00242	0.04156		1423.41	0.0075	0.42559	0.00691	0.01578	0.01994	0.02414	0.27223	0.05725
1423.41	0.01696	0.00808	0.01117	0.01757	0.0078	0.00555	0.00294	0.0518		1423.53	0.00735	0.44271	0.00742	0.01578	0.02009	0.02221	0.27049	0.05567
1423.53	0.01855	0.00866	0.01087	0.01684	0.00801	0.00461	0.00394	0.05063		1423.64	0.00777	0.39249	0.00826	0.01905	0.02187	0.01846	0.27015	0.0596
1423.64	0.02016	0.00672	0.01014	0.01537	0.00666	0.00389	0.00299	0.04509		1423.76	0.00874	0.39034	0.00898	0.01522	0.02186	0.01634	0.27076	0.05513
1423.76	0.01241	0.00495	0.00892	0.01274	0.0046	0.0075	0.00203	0.03514		1423.88	0.01018	0.36783	0.00876	0.01829	0.02424	0.01828	0.27133	0.05707
1423.88	0.01383	0.00505	0.00944	0.0139	0.00495	0.00575	0.00276	0.03722		1423.99	0.00835	0.38583	0.00691	0.02065	0.01819	0.02322	0.27204	0.0542
1423.99	0.01941	0.00709	0.01001	0.01435	0.00633	0.00578	0.00345	0.04899		1424.11	0.00803	0.43477	0.00635	0.01527	0.02221	0.02334	0.27359	0.05695
1424.11	0.02047	0.0088	0.01043	0.01701	0.00852	0.00614	0.00408	0.04888		1424.23	0.00699	0.3719	0.00654	0.01678	0.01851	0.02429	0.27521	0.0578
1424.23	0.01927	0.00885	0.01019	0.01588	0.00811	0.00645	0.00439	0.04674		1424.34	0.00921	0.32471	0.00727	0.01951	0.02281	0.02107	0.27487	0.06
1424.34	0.02156	0.00718	0.00919	0.01471	0.00718	0.00614	0.00327	0.03859		1424.46	0.00898	0.21679	0.00903	0.01501	0.02141	0.01661	0.27269	0.05893
1424.46	0.01322	0.00533	0.00832	0.01195	0.00623	0.00514	0.00231	0.03299		1424.58	0.0084	0.29773	0.00919	0.0181	0.02673	0.01919	0.2707	0.05187
1424.58	0.01449	0.00535	0.00844	0.01312	0.00553	0.00392	0.00216	0.04018		1424.69	0.00878	0.31344	0.00775	0.01427	0.02164	0.01986	0.27128	0.05847
1424.69	0.02032	0.00643	0.00924	0.01445	0.00732	0.00386	0.00286	0.03632		1424.81	0.0082	0.42979	0.00759	0.01564	0.02309	0.02226	0.272	0.06005
1424.81	0.01815	0.00701	0.00914	0.01597	0.00732	0.00524	0.00389	0.04091		1424.93	0.00819	0.34726	0.00727	0.01425	0.01857	0.01932	0.27268	0.0536
1424.93	0.01393	0.00634	0.00798	0.01502	0.00648	0.00692	0.0032	0.03843		1425.04	0.0085	0.27858	0.00631	0.01604	0.01809	0.02119	0.27221	0.0534
1425.04	0.01442	0.00539	0.00695	0.01326	0.00601	0.00836	0.00273	0.03648		1425.16	0.00825	0.31809	0.00711	0.01707	0.02147	0.01976	0.27112	0.05107
1425.16	0.01682	0.00592	0.00754	0.01462	0.00608	0.00611	0.00278	0.0422		1425.28	0.00754	0.38515	0.00639	0.01917	0.02191	0.02145	0.27054	0.0534
1425.28	0.01631	0.00771	0.00854	0.01667	0.00772	0.00473	0.00269	0.05332		1425.39	0.00864	0.49379	0.00546	0.01389	0.0189	0.02514	0.27009	0.05927
1425.39	0.02334	0.00907	0.00903	0.01747	0.00944	0.00515	0.00304	0.04801		1425.51	0.00849	0.33422	0.00728	0.01667	0.01793	0.0227	0.27107	0.0611
1425.51	0.01802	0.00799	0.00845	0.01581	0.00935	0.00487	0.0028	0.03849		1425.63	0.00879	0.26092	0.00653	0.0163	0.02274	0.02065	0.27267	0.0588
1425.63	0.01714	0.0059	0.00727	0.01347	0.00583	0.00678	0.00302	0.03858		1425.74	0.00904	0.34244	0.00696	0.01206	0.0228	0.01526	0.27486	0.0586
1425.74	0.01439	0.0051	0.00706	0.013	0.00479	0.00671	0.00179	0.03239		1425.86	0.00888	0.37149	0.00581	0.01396	0.01836	0.01921	0.27647	0.05067
1425.86	0.01452	0.00596	0.00785	0.01515	0.00589	0.00555	0.00269	0.03922		1425.98	0.00856	0.3755	0.0066	0.01351	0.02044	0.02483	0.27708	0.05387
1425.98	0.01965	0.00822	0.00855	0.01762	0.00824	0.00706	0.00372	0.04858		1426.09	0.00836	0.42213	0.00754	0.01469	0.01814	0.02507	0.2768	0.05787
1426.09	0.02138	0.00929	0.00846	0.01923	0.00716	0.00578	0.00357	0.04809		1426.21	0.00931	0.37024	0.00693	0.01892	0.0188	0.02304	0.27615	0.05825
1426.21	0.01898	0.00835	0.00785	0.01695	0.00542	0.00573	0.00438	0.04486		1426.33	0.00877	0.2729	0.0086	0.01468	0.02026	0.01995	0.27503	0.06287
1426.33	0.02073	0.00669	0.00786	0.01574	0.00676	0.00582	0.00309	0.03902		1426.44	0.0093	0.24402	0.00786	0.01714	0.01959	0.02222	0.27408	0.0578
1426.44	0.01803	0.00566	0.00788	0.0148	0.00465	0.00474	0.00209	0.03278		1426.56	0.00874	0.24789	0.00869	0.01569	0.02026	0.01937	0.27373	0.05493
1426.56	0.01495	0.00527	0.00808	0.01501	0.00466	0.0051	0.00194	0.04169		1426.68	0.0084	0.3884	0.00603	0.0149	0.01911	0.01965	0.27451	0.05033
1426.68	0.01588	0.00569	0.00804	0.01433	0.00408	0.00612	0.0028	0.03621		1426.79	0.00674	0.34585	0.00706	0.01504	0.01535	0.01946	0.27555	0.05507
1426.79	0.01733	0.00641	0.00789	0.01443	0.00633	0.00742	0.00266	0.0426		1426.91	0.00843	0.39314	0.00782	0.01393	0.02007	0.01986	0.27587	0.0568
1426.91	0.01946	0.00664	0.00774	0.01587	0.0068	0.0066	0.0033	0.03883		1427.03	0.0084	0.34789	0.00625	0.01481	0.02294	0.01977	0.27589	0.05833
1427.03	0.01629	0.0067	0.00801	0.01523	0.00766	0.00481	0.00357	0.0394		1427.14	0.00855	0.37836	0.00729	0.01562	0.01739	0.02188	0.2749	0.0536
1427.14	0.01669	0.00657	0.00823	0.01445	0.00679	0.00366	0.0033	0.04391		1427.26	0.00828	0.40492	0.00585	0.01707	0.02003	0.02075	0.2756	0.0484
1427.26	0.01612	0.00579	0.0086	0.01462	0.00595	0.00604	0.00238	0.04141		1427.38	0.00814	0.40976	0.00641	0.01283	0.02148	0.01906	0.27721	0.04767
1427.38	0.01908	0.00603	0.00887	0.01515	0.00833	0.00648	0.00376	0.03834		1427.49	0.00887	0.37992	0.00675	0.01249	0.02316	0.02288	0.27963	0.05427
1427.49	0.01886	0.00632	0.00881	0.01713	0.00664	0.00534	0.00324	0.04209		1427.61	0.00874	0.36126	0.00623	0.01063	0.01955	0.02231	0.28237	0.05905
1427.61	0.02066	0.00692	0.0091	0.01498	0.00631	0.00589	0.00356	0.05142		1427.73	0.00895	0.36	0.00739	0.01589	0.01889	0.02022	0.28358	0.06333
1427.73	0.01998	0.00716	0.00913	0.01561	0.00647	0.00544	0.00275	0.03914		1427.84	0.00948	0.29462	0.00638	0.01413	0.0226	0.0208	0.28368	0.05587
1427.84	0.02185	0.00733	0.00916	0.01677	0.00588	0.00548	0.0039	0.0481		1427.96	0.00979	0.39223	0.00665	0.01571	0.0216	0.0204	0.28307	0.0554
1427.96	0.02017	0.00746	0.00939	0.01568	0.00761	0.00732	0.00358	0.0498		1428.08	0.00884	0.40974	0.00774	0.01517	0.01972	0.02287	0.28312	0.04847
1428.08	0.02172	0.00703	0.00901	0.01694	0.00622	0.00513	0.00334	0.04621		1428.19	0.01014	0.33794	0.00845	0.0141	0.0259	0.02063	0.28287	0.05093
1428.19	0.01624	0.00601	0.00866	0.01524	0.00485	0.00581	0.00308	0.03675		1428.31	0.00981	0.29874	0.00814	0.01453	0.02865	0.01887	0.2824	0.0602
1428.31	0.01639	0.00499	0.00836	0.01362	0.00527	0.00488	0.00278	0.03322		1428.43	0.00997	0.29965	0.00658	0.02113	0.02253	0.01718	0.28228	0.0624
1428.43	0.01471	0.0046	0.0084	0.01405	0.00486	0.00488	0.00248	0.03407		1428.54	0.00851	0.36882	0.00685	0.01952	0.02156	0.01943	0.28241	0.0628
1428.54	0.01858	0.00549	0.00867	0.01322	0.00544	0.00737	0.00234	0.04209		1428.66	0.00817	0.35989	0.00558	0.01294	0.02356	0.02028	0.28334	0.05913
1428.66	0.01726	0.00624	0.00874	0.01514	0.00828	0.00727	0.0033	0.04237		1428.78	0.00936	0.32816	0.00756	0.01402	0.02423	0.0198	0.28416	0.05693
1428.78	0.01758	0.00643	0.00897	0.01494	0.00686	0.00657	0.00325	0.04553		1428.89	0.00976	0.31567	0.00709	0.01416	0.02356	0.01795	0.28423	0.05253
1428.89	0.01751	0.00635	0.00869	0.01375	0.00572	0.00385	0.00232	0.04367		1429.01	0.00959	0.32718	0.00732	0.01686	0.02617	0.02105	0.28459	0.05485
1429.01	0.01691	0.00596	0.00838	0.01358	0.00743	0.00553	0.00325	0.04212		1429.13	0.009	0.43163	0.0077	0.01191	0.02756	0.01903	0.28603	0.0586
1429.13	0.01487	0.00605	0.00876	0.01343	0.00616	0.00568	0.00298	0.04471		1429.24	0.00887	0.41613	0.0058	0.01385	0.02084	0.02094	0.28948	0.0564
1429.24	0.01797	0.00588	0.00913	0.01371	0.00682	0.00605	0.00337	0.05129		1429.36	0.00933	0.37617	0.00746	0.01517	0.02247	0.02123	0.29288	0.0598
1429.36	0.01731	0.00629	0.00953	0.01296	0.0064	0.00667	0.00275	0.04925		1429.48	0.01017	0.33003	0.00815	0.01554	0.02665	0.02155	0.29444	0.056
1429.48	0.01771	0.00677	0.00938	0.01456	0.00671	0.00506	0.00292	0.05167		1429.59	0.00908	0.33661	0.00866	0.01968	0.02556	0.01964	0.29353	0.06093
1429.59	0.02198	0.00717	0.00907	0.01443	0.00707	0.0058	0.00398	0.05656		1429.71	0.00937	0.30877	0.00698	0.01591	0.02181	0.02251	0.29279	0.05485
1429.71	0.02082	0.00741	0.00899	0.01609	0.00821	0.00508	0.00356	0.05317		1429.83	0.00897	0.35278	0.00697	0.01917	0.02046	0.02075	0.29341	0.05193
1429.83	0.0196	0.00733	0.00915	0.01633	0.00718	0.00464	0.0036	0.05089		1429.94	0.00888	0.33041	0.0084	0.01577	0.025	0.02191	0.29424	0.06093
1429.94	0.0168	0.00627	0.00889	0.01435	0.00735	0.00461	0.00303	0.04549		1430.06	0.00995	0.28307	0.00641	0.01657	0.02717	0.018	0.29503	0.05753
1430.06	0.01537	0.00515	0.00815	0.01168	0.00587	0.00514	0.00202	0.03982		1430.18	0.00921	0.23774	0.00645	0.01604	0.02457	0.01628	0.29365	0.06347
1430.18	0.01374	0.00392	0.00771	0.0117	0.00446	0.00529	0.00171	0.03963		1430.29	0.00914	0.34422	0.00799	0.01604	0.01785	0.0185	0.2923	0.06213
1430.29	0.01345	0.00471	0.00842	0.01204	0.00592	0.00676	0.00264	0.04395		1430.41	0.00789	0.38437	0.00684	0.01503	0.02194	0.02238	0.29214	0.05905
1430.41	0.01817	0.00653	0.00932	0.01408	0.0068	0.00609	0.00333	0.05427		1430.53	0.0084	0.37312	0.00778	0.01618	0.02174	0.02333	0.29372	0.0618
1430.53	0.02013	0.0073	0.00951	0.01618	0.00932	0.00649	0.00308	0.06284		1430.64	0.00913	0.35131	0.009	0.01623	0.02555	0.02208	0.29481	0.05553
1430.64	0.01999	0.00688	0.00932	0.01391	0.00661	0.00529	0.00264	0.05039		1430.76	0.01064	0.36065	0.00596	0.01554	0.02367	0.02031	0.29369	0.05687
1430.76	0.01467	0.00568	0.00871	0.01486	0.00669	0.00545	0.0031	0.03784		1430.88	0.00936	0.38517	0.00605	0.01804	0.02573	0.02015	0.29235	0.05727
1430.88	0.01523	0.00547	0.00859	0.01443	0.00463	0.00527	0.00353	0.04691		1430.99	0.00988	0.40172	0.00838	0.01283	0.02282	0.02056	0.29228	0.05027
1430.99	0.01971	0.00656	0.00901	0.01574	0.00725	0.00738	0.00404	0.05003		1431.11	0.01054	0.40203	0.00717	0.01447	0.02755	0.02347	0.29528	0.0497
1431.11	0.01825	0.00772	0.00905	0.01594	0.00669	0.00714	0.00408	0.05514		1431.23	0.00987	0.40879	0.00761	0.0157	0.02355	0.02154	0.29853	0.05487
1431.23	0.01531	0.00775	0.00912	0.01616	0.00664	0.00671	0.00418	0.04961		1431.34	0.00915	0.38053	0.00739	0.01556	0.02221	0.02236	0.29914	0.05447
1431.34	0.01644	0.00675	0.00878	0.01462	0.00639	0.00524	0.00317	0.04851		1431.46	0.00953	0.31609	0.00721	0.02039	0.02611	0.02006	0.29636	0.0578
1431.46	0.01914	0.00616	0.00873	0.01389	0.00638	0.00533	0.00299	0.0504		1431.58	0.00954	0.33452	0.00848	0.02143	0.01939	0.02222	0.29289	0.05347
1431.58	0.01807	0.00678	0.00865	0.01532	0.00678	0.00349	0.00388	0.05244		1431.69	0.01018	0.29208	0.00724	0.01796	0.02074	0.02208	0.29155	0.0566
1431.69	0.01573	0.00672	0.00861	0.01599	0.00687	0.00546	0.00322	0.04938		1431.81	0.01154	0.26623	0.00712	0.01491	0.0195	0.01869	0.29279	0.05313
1431.81	0.01781	0.00634	0.00822	0.01411	0.00698	0.00419	0.00286	0.04434		1431.93	0.00867	0.28796	0.00788	0.0212	0.02131	0.01765	0.29291	0.0549
1431.93	0.01288	0.00531	0.0071	0.01451	0.00516	0.00503	0.00233	0.03763		1432.04	0.00923	0.35009	0.00699	0.02007	0.01909	0.01892	0.29102	0.05527
1432.04	0.01371	0.00505	0.00727	0.01366	0.00456	0.00555	0.00176	0.04122		1432.16	0.00923	0.38556	0.00579	0.01581	0.0212	0.02148	0.28863	0.05673
1432.16	0.01945	0.00606	0.00776	0.01711	0.00659	0.00482	0.00311	0.04577		1432.28	0.01042	0.36923	0.00707	0.01548	0.01936	0.02171	0.2881	0.05607
1432.28	0.01929	0.00787	0.00814	0.01642	0.00622	0.00497	0.00351	0.05156		1432.39	0.01083	0.39207	0.00827	0.01362	0.02183	0.0224	0.28927	0.05593
1432.39	0.01937	0.00814	0.00804	0.01695	0.00732	0.00648	0.00295	0.05078		1432.51	0.00979	0.29841	0.00755	0.01932	0.01978	0.02257	0.28952	0.0556
1432.51	0.01487	0.00759	0.00774	0.01566	0.00716	0.00537	0.00327	0.04361		1432.63	0.01049	0.35412	0.00592	0.01926	0.01833	0.01977	0.28898	0.05825
1432.63	0.01798	0.00705	0.0078	0.01649	0.00711	0.00506	0.00282	0.04551		1432.74	0.00916	0.41448	0.00771	0.01682	0.02336	0.01957	0.28849	0.05907
1432.74	0.02124	0.00765	0.00774	0.01906	0.00725	0.00567	0.00302	0.04614		1432.86	0.00942	0.4332	0.00688	0.01251	0.01859	0.0222	0.29039	0.05773
1432.86	0.01976	0.00847	0.0078	0.01842	0.00743	0.00655	0.00331	0.05094		1432.98	0.01126	0.38874	0.00828	0.01507	0.02447	0.02068	0.29252	0.05033
1432.98	0.02021	0.00813	0.00735	0.01659	0.00675	0.0063	0.00388	0.05105		1433.09	0.01061	0.35649	0.00819	0.01865	0.02416	0.02349	0.29365	0.0516
1433.09	0.02025	0.00771	0.00696	0.01805	0.00664	0.00586	0.00316	0.04087		1433.21	0.01078	0.37501	0.00805	0.01395	0.01356	0.02112	0.29187	0.05493
1433.21	0.01967	0.00788	0.00724	0.01817	0.00803	0.00547	0.00319	0.04835		1433.33	0.00835	0.39859	0.00722	0.01719	0.01909	0.02099	0.28929	0.0619
1433.33	0.01793	0.00791	0.00752	0.01764	0.00748	0.0065	0.00392	0.04724		1433.44	0.00924	0.32199	0.00795	0.01783	0.0214	0.02054	0.28795	0.062
1433.44	0.01977	0.00742	0.00743	0.01593	0.00607	0.00527	0.00329	0.04454		1433.56	0.01132	0.30279	0.00869	0.01486	0.02395	0.01917	0.28848	0.05727
1433.56	0.01433	0.00628	0.00685	0.0155	0.00648	0.00425	0.00255	0.03965		1433.68	0.01143	0.24148	0.00907	0.01478	0.02013	0.01797	0.28956	0.05727
1433.68	0.01162	0.00544	0.00654	0.01318	0.00476	0.00334	0.00218	0.03719		1433.79	0.00936	0.38522	0.00724	0.01898	0.02086	0.01784	0.2885	0.05713
1433.79	0.01355	0.00613	0.0069	0.01374	0.00634	0.00473	0.00325	0.04043		1433.91	0.00857	0.3685	0.00616	0.01714	0.01862	0.02165	0.28696	0.05367
1433.91	0.02185	0.0082	0.00754	0.01843	0.00821	0.00531	0.00294	0.04924		1434.03	0.00904	0.42065	0.00606	0.01235	0.01631	0.02209	0.28717	0.0589
1434.03	0.0192	0.00897	0.00762	0.01785	0.00625	0.00626	0.00385	0.05118		1434.14	0.00909	0.38247	0.00392	0.01516	0.01885	0.02032	0.28857	0.06233
1434.14	0.01744	0.00731	0.0069	0.01659	0.00615	0.00644	0.00336	0.04431		1434.26	0.01095	0.29147	0.00763	0.01721	0.01794	0.018	0.28914	0.05673
1434.26	0.0136	0.00515	0.00641	0.01447	0.00558	0.00412	0.00227	0.04359		1434.38	0.01044	0.38781	0.00805	0.01748	0.01502	0.02079	0.28867	0.0532
1434.38	0.01648	0.00546	0.00698	0.01611	0.00747	0.00508	0.00266	0.03983		1434.49	0.01032	0.51749	0.00658	0.01523	0.01806	0.02243	0.28899	0.05513
1434.49	0.01897	0.00737	0.00791	0.01704	0.0076	0.00716	0.00393	0.05106		1434.61	0.00878	0.43523	0.00603	0.01783	0.01903	0.02091	0.29117	0.059
1434.61	0.02421	0.00941	0.00833	0.01843	0.00894	0.0068	0.00394	0.05512		1434.73	0.00974	0.42422	0.00732	0.01474	0.02212	0.01994	0.29389	0.0558
1434.73	0.0208	0.00855	0.00731	0.01961	0.00817	0.00636	0.00416	0.05366		1434.84	0.01106	0.29971	0.00765	0.01915	0.0212	0.01681	0.295	0.05505
1434.84	0.01508	0.00627	0.00615	0.01528	0.00715	0.00604	0.00268	0.03322		1434.96	0.0116	0.29188	0.0095	0.01578	0.01798	0.0198	0.29311	0.0518
1434.96	0.01353	0.00529	0.00619	0.01465	0.00632	0.00561	0.00278	0.04095		1435.08	0.01035	0.47069	0.00679	0.02145	0.01971	0.0232	0.29055	0.04987
1435.08	0.01795	0.00654	0.00711	0.01724	0.00753	0.00338	0.00343	0.04664		1435.19	0.00887	0.41789	0.00553	0.02217	0.02475	0.02149	0.28958	0.05593
1435.19	0.02388	0.00794	0.00773	0.0172	0.00829	0.00588	0.00375	0.05034		1435.31	0.01022	0.423	0.00806	0.01681	0.02001	0.02207	0.2905	0.05827
1435.31	0.01922	0.00711	0.00726	0.01669	0.00938	0.00528	0.00362	0.05157		1435.43	0.01096	0.39527	0.00659	0.01705	0.01704	0.01924	0.29124	0.05913
1435.43	0.016	0.00521	0.00645	0.01306	0.00612	0.00644	0.00252	0.03738		1435.54	0.0101	0.39371	0.00737	0.0188	0.01995	0.01672	0.29009	0.05865
1435.54	0.01039	0.00375	0.00586	0.01268	0.00327	0.00561	0.00227	0.03612		1435.66	0.0098	0.28445	0.00612	0.01686	0.01566	0.01625	0.28776	0.05067
1435.66	0.01507	0.00426	0.00618	0.01338	0.00496	0.00524	0.0024	0.04346		1435.78	0.00928	0.36957	0.00703	0.0193	0.01942	0.02144	0.28662	0.05267
1435.78	0.01974	0.00617	0.00738	0.0162	0.00684	0.00694	0.00377	0.05469		1435.89	0.01005	0.4981	0.00681	0.01723	0.01975	0.02204	0.28807	0.0568
1435.89	0.02037	0.00828	0.00777	0.01711	0.01008	0.00731	0.00343	0.05582		1436.01	0.00985	0.41152	0.00856	0.01705	0.01769	0.02192	0.29029	0.0576
1436.01	0.01968	0.00767	0.00716	0.01775	0.00801	0.00665	0.0029	0.05089		1436.13	0.01011	0.31719	0.00817	0.02043	0.02225	0.01885	0.29036	0.05887
1436.13	0.01596	0.00577	0.00629	0.01477	0.00602	0.00475	0.00254	0.04099		1436.24	0.00959	0.457	0.00588	0.02256	0.01949	0.02071	0.28864	0.0561
1436.24	0.0141	0.00451	0.00669	0.01463	0.00599	0.00567	0.00275	0.04508		1436.36	0.01011	0.45773	0.00791	0.01855	0.0222	0.02034	0.2882	0.05653
1436.36	0.01862	0.006	0.00809	0.01595	0.0072	0.00531	0.00292	0.0524		1436.48	0.0091	0.4463	0.0077	0.02407	0.01752	0.02178	0.2907	0.05613
1436.48	0.01684	0.00769	0.00875	0.01718	0.0093	0.007	0.00387	0.05867		1436.59	0.00921	0.46998	0.00834	0.01968	0.0221	0.02178	0.29335	0.05867
1436.59	0.01873	0.00737	0.00811	0.0172	0.00721	0.00652	0.00352	0.04665		1436.71	0.01034	0.36543	0.00973	0.01949	0.01883	0.01967	0.29313	0.05573
1436.71	0.01291	0.00584	0.00693	0.01467	0.00648	0.00802	0.00312	0.04221		1436.83	0.00974	0.24564	0.00666	0.01855	0.01701	0.0199	0.29072	0.05553
1436.83	0.01484	0.00566	0.00695	0.01513	0.00679	0.00557	0.0029	0.05291		1436.94	0.00993	0.36194	0.00814	0.01724	0.0181	0.01925	0.28716	0.0494
1436.94	0.01533	0.00623	0.00757	0.01674	0.00761	0.00493	0.00287	0.05254		1437.06	0.0096	0.36281	0.00733	0.01756	0.01828	0.02071	0.28547	0.05205
1437.06	0.01612	0.00617	0.00803	0.01526	0.00837	0.00384	0.00271	0.05504		1437.18	0.0096	0.39464	0.00764	0.01426	0.01689	0.0185	0.28517	0.06027
1437.18	0.01495	0.00562	0.00761	0.01383	0.00665	0.00407	0.00262	0.0463		1437.29	0.0095	0.33777	0.00687	0.01853	0.0201	0.01682	0.28585	0.0582
1437.29	0.01075	0.00432	0.00696	0.01157	0.00496	0.00613	0.00214	0.04495		1437.41	0.00811	0.36707	0.00753	0.02214	0.02271	0.01868	0.28504	0.0566
1437.41	0.01332	0.00441	0.00725	0.01193	0.00547	0.00622	0.00236	0.04559		1437.53	0.00838	0.4672	0.00704	0.01398	0.01737	0.02025	0.28255	0.05607
1437.53	0.01953	0.00616	0.00794	0.01521	0.00693	0.0041	0.00449	0.05408		1437.64	0.00794	0.44594	0.00789	0.01794	0.02053	0.02155	0.28054	0.05267
1437.64	0.01688	0.00711	0.00847	0.01574	0.00887	0.00522	0.00373	0.06098		1437.76	0.01008	0.37515	0.00653	0.01613	0.02028	0.01977	0.28009	0.05415
1437.76	0.01743	0.00689	0.00825	0.01473	0.00674	0.00635	0.00311	0.04858		1437.88	0.01041	0.44275	0.00846	0.01684	0.0198	0.02009	0.28011	0.05747
1437.88	0.01389	0.00564	0.00769	0.01354	0.0079	0.00563	0.00302	0.04857		1437.99	0.00927	0.38009	0.0079	0.01663	0.02028	0.02026	0.27994	0.065
1437.99	0.0137	0.00549	0.00782	0.01419	0.00522	0.00538	0.00282	0.04562		1438.11	0.00986	0.38366	0.00685	0.01736	0.0221	0.01942	0.27942	0.06373
1438.11	0.01299	0.00567	0.0082	0.01659	0.00813	0.00725	0.00373	0.05068		1438.23	0.0101	0.39771	0.00611	0.0179	0.01616	0.02422	0.28005	0.05887
1438.23	0.0205	0.00692	0.00871	0.01546	0.00791	0.00649	0.00317	0.05085		1438.34	0.00889	0.37643	0.00645	0.01734	0.01774	0.02005	0.28107	0.05133
1438.34	0.01601	0.00665	0.00859	0.01458	0.00804	0.00575	0.00252	0.04888		1438.46	0.00991	0.33591	0.00824	0.01998	0.02344	0.01823	0.28121	0.053
1438.46	0.01595	0.00658	0.00816	0.01399	0.00717	0.00651	0.00336	0.04486		1438.58	0.00953	0.30417	0.00773	0.0181	0.0161	0.02284	0.27927	0.05765
1438.58	0.01658	0.00598	0.00806	0.01414	0.00778	0.00636	0.00259	0.04251		1438.69	0.00926	0.27231	0.00792	0.01603	0.01956	0.02126	0.27622	0.06533
1438.69	0.01771	0.00645	0.00784	0.01349	0.00716	0.0055	0.00322	0.04798		1438.81	0.00855	0.30079	0.00654	0.01735	0.01738	0.02044	0.27438	0.06047
1438.81	0.01609	0.00645	0.0077	0.01424	0.00756	0.00484	0.00336	0.04408		1438.93	0.00982	0.31046	0.00739	0.01831	0.02271	0.01748	0.27435	0.05193
1438.93	0.013	0.00527	0.00758	0.01341	0.00631	0.00457	0.0017	0.03887		1439.04	0.01	0.4161	0.00878	0.01106	0.02229	0.01888	0.27415	0.04953
1439.04	0.01569	0.00435	0.00747	0.01325	0.00439	0.00489	0.00185	0.03277		1439.16	0.00861	0.44109	0.00697	0.01782	0.01616	0.01583	0.2733	0.05127
1439.16	0.01604	0.00475	0.00767	0.01415	0.00535	0.00574	0.00245	0.03944		1439.28	0.0088	0.37065	0.00782	0.01768	0.01881	0.01962	0.27186	0.05475
1439.28	0.01731	0.00626	0.00763	0.01392	0.00791	0.0061	0.00347	0.04496		1439.39	0.00846	0.3932	0.00633	0.01544	0.01854	0.02295	0.27065	0.0618
1439.39	0.01637	0.00708	0.00789	0.01546	0.00685	0.00568	0.00342	0.05042		1439.51	0.00906	0.37281	0.00806	0.01739	0.01867	0.02326	0.27067	0.0596
1439.51	0.02283	0.00693	0.0081	0.01505	0.00692	0.00702	0.00329	0.05059		1439.63	0.01002	0.43861	0.00857	0.01583	0.02095	0.01815	0.27152	0.06167
1439.63	0.01896	0.00604	0.008	0.0138	0.00763	0.00549	0.003	0.04242		1439.74	0.00912	0.38102	0.00622	0.01488	0.02152	0.01674	0.27173	0.05207
1439.74	0.01622	0.00573	0.00759	0.01341	0.00661	0.00641	0.00339	0.04255		1439.86	0.00901	0.36687	0.00678	0.0162	0.01617	0.01892	0.2713	0.0534
1439.86	0.01413	0.00566	0.00742	0.01451	0.00657	0.00532	0.00316	0.04139		1439.98	0.00871	0.31467	0.0074	0.01812	0.02287	0.02133	0.27239	0.05367
1439.98	0.0177	0.00657	0.00759	0.01622	0.00753	0.00604	0.00352	0.04947		1440.09	0.00954	0.42081	0.00782	0.01597	0.02031	0.01954	0.27397	0.0573
1440.09	0.01936	0.00711	0.00775	0.01683	0.00778	0.00588	0.00327	0.04158		1440.21	0.00867	0.39507	0.00717	0.01617	0.01631	0.02135	0.27491	0.05847
1440.21	0.01679	0.00687	0.0076	0.01621	0.00706	0.00742	0.00317	0.04642		1440.33	0.00953	0.33665	0.00643	0.01661	0.01576	0.0221	0.2739	0.05433
1440.33	0.01506	0.00618	0.00724	0.01469	0.00709	0.00661	0.00259	0.04427		1440.44	0.00903	0.34202	0.00747	0.01571	0.01849	0.01971	0.27164	0.05253
1440.44	0.01612	0.00597	0.0071	0.01485	0.0067	0.00569	0.00278	0.04036		1440.56	0.00938	0.30081	0.00628	0.01615	0.02358	0.02027	0.2699	0.05593
1440.56	0.01611	0.00628	0.00729	0.0151	0.00634	0.00554	0.00363	0.04532		1440.68	0.00883	0.29876	0.00887	0.01736	0.01921	0.022	0.26923	0.05447
1440.68	0.01653	0.0064	0.00695	0.01515	0.00616	0.00375	0.00283	0.04162		1440.79	0.00873	0.32516	0.00717	0.01787	0.02194	0.01724	0.27017	0.05625
1440.79	0.01475	0.00553	0.00679	0.01306	0.00566	0.00444	0.00233	0.0404		1440.91	0.00755	0.32599	0.00727	0.01573	0.02067	0.01834	0.27074	0.0566
1440.91	0.01407	0.00474	0.00635	0.01293	0.00576	0.00683	0.00227	0.03813		1441.03	0.00862	0.29638	0.00797	0.01899	0.01376	0.02044	0.27058	0.05473
1441.03	0.01581	0.0057	0.00659	0.01481	0.00742	0.00685	0.00301	0.03879		1441.14	0.00861	0.36281	0.00653	0.01679	0.02212	0.02301	0.26992	0.0506
1441.14	0.01991	0.00719	0.00728	0.01536	0.00685	0.00566	0.00374	0.04811		1441.26	0.0074	0.44626	0.00741	0.0173	0.01958	0.02168	0.26991	0.05653
1441.26	0.01933	0.00769	0.00734	0.01545	0.00866	0.00542	0.00381	0.04603		1441.38	0.00996	0.42926	0.00829	0.01663	0.01703	0.02088	0.27077	0.05793
1441.38	0.01655	0.00713	0.00752	0.01449	0.0066	0.00551	0.00413	0.05599		1441.49	0.00875	0.39566	0.00631	0.01627	0.01776	0.01866	0.27137	0.05867
1441.49	0.01617	0.0065	0.00727	0.01356	0.00808	0.00546	0.00274	0.04401		1441.61	0.00845	0.29193	0.00773	0.01659	0.02085	0.02107	0.27192	0.05495
1441.61	0.01679	0.00614	0.00709	0.0142	0.00603	0.00725	0.00313	0.04159		1441.73	0.00951	0.39156	0.00706	0.01778	0.01776	0.01931	0.27251	0.05353
1441.73	0.01716	0.00645	0.0072	0.01372	0.00693	0.00807	0.00267	0.05116		1441.84	0.00949	0.40571	0.00838	0.01659	0.0194	0.01823	0.27407	0.05473
1441.84	0.01935	0.00682	0.00749	0.01371	0.00739	0.00563	0.00299	0.04274		1441.96	0.00935	0.42216	0.00687	0.01496	0.01994	0.01831	0.27626	0.05693
1441.96	0.01747	0.0067	0.00767	0.0144	0.00724	0.00578	0.00305	0.04987		1442.08	0.00841	0.3674	0.00689	0.01433	0.02231	0.02173	0.27705	0.063
1442.08	0.0182	0.007	0.00776	0.01532	0.00971	0.00651	0.00343	0.04594		1442.19	0.00757	0.41566	0.00785	0.015	0.01873	0.02112	0.27529	0.06073
1442.19	0.01997	0.00693	0.00774	0.01464	0.00704	0.00503	0.00308	0.04831		1442.31	0.008	0.3107	0.00737	0.01622	0.02013	0.01939	0.27311	0.05735
1442.31	0.01881	0.00628	0.00771	0.01471	0.0078	0.00639	0.0028	0.04448		1442.43	0.00764	0.3396	0.00816	0.01704	0.02043	0.02062	0.27248	0.05607
1442.43	0.01363	0.00533	0.00758	0.01387	0.0053	0.00565	0.00218	0.03784		1442.54	0.00973	0.30594	0.00776	0.01676	0.01613	0.01753	0.27209	0.05527
1442.54	0.014	0.00461	0.00764	0.01219	0.00501	0.00533	0.00161	0.03636		1442.66	0.00928	0.33146	0.00688	0.01595	0.01825	0.01786	0.27259	0.05573
1442.66	0.0115	0.00482	0.00788	0.01194	0.00519	0.0054	0.00212	0.03986		1442.78	0.0085	0.32103	0.00729	0.01227	0.01537	0.02171	0.27209	0.05927
1442.78	0.01374	0.00601	0.00863	0.01534	0.00711	0.00561	0.00355	0.04734		1442.89	0.00751	0.45244	0.00689	0.01473	0.0187	0.02173	0.27168	0.05387
1442.89	0.02126	0.00757	0.0089	0.01542	0.00738	0.00603	0.00331	0.04941		1443.01	0.00741	0.4884	0.00657	0.01487	0.01527	0.02079	0.27115	0.05427
1443.01	0.01772	0.00737	0.00878	0.01467	0.00752	0.00666	0.00335	0.04596		1443.13	0.00949	0.48201	0.00806	0.0152	0.01743	0.01931	0.27121	0.0517
1443.13	0.01726	0.00606	0.00851	0.01265	0.00699	0.00639	0.00339	0.04166		1443.24	0.00836	0.40289	0.00753	0.01309	0.02057	0.01904	0.27127	0.057
1443.24	0.01562	0.00529	0.00859	0.01375	0.00586	0.00603	0.0027	0.04448		1443.36	0.00842	0.40537	0.00689	0.01661	0.0215	0.02365	0.27149	0.05947
1443.36	0.01401	0.00622	0.00912	0.01519	0.00728	0.00844	0.0025	0.04473		1443.48	0.00878	0.39334	0.00678	0.01923	0.01999	0.01952	0.27165	0.05753
1443.48	0.0166	0.00681	0.00931	0.01608	0.0076	0.00708	0.00318	0.05177		1443.59	0.00914	0.39757	0.00721	0.0178	0.01982	0.02546	0.27317	0.05913
1443.59	0.01717	0.00734	0.00922	0.01383	0.00705	0.00577	0.00319	0.04463		1443.71	0.00815	0.37048	0.00721	0.01529	0.02075	0.01786	0.2747	0.05653
1443.71	0.01775	0.00618	0.0087	0.01374	0.00831	0.00697	0.00308	0.04122		1443.83	0.00835	0.40878	0.00753	0.01278	0.01735	0.01727	0.27462	0.05267
1443.83	0.01166	0.00592	0.00866	0.01424	0.0065	0.00551	0.00197	0.03764		1443.94	0.0089	0.38538	0.0071	0.01567	0.01717	0.01826	0.27254	0.05655
1443.94	0.01619	0.00606	0.00877	0.01372	0.00635	0.00591	0.00291	0.04401		1444.06	0.00774	0.3478	0.00705	0.01479	0.02238	0.01909	0.26962	0.05887
1444.06	0.01582	0.00648	0.00889	0.01453	0.00867	0.00452	0.00248	0.04616		1444.18	0.00844	0.35608	0.00859	0.01774	0.01991	0.01937	0.26801	0.06333
1444.18	0.01635	0.00623	0.00896	0.0124	0.00607	0.00424	0.0028	0.04317		1444.29	0.00826	0.32718	0.00776	0.01304	0.02	0.0195	0.26845	0.05553
1444.29	0.01555	0.00507	0.00929	0.01276	0.00673	0.00473	0.00195	0.04117		1444.41	0.00976	0.35838	0.00593	0.01623	0.01932	0.01675	0.26992	0.0552
1444.41	0.01329	0.00455	0.00943	0.01245	0.00473	0.00619	0.00226	0.03602		1444.53	0.00919	0.37611	0.00803	0.01675	0.021	0.02088	0.26932	0.05787
1444.53	0.01587	0.00477	0.00989	0.01037	0.00659	0.00798	0.00218	0.04872		1444.64	0.00817	0.36607	0.00756	0.01519	0.02057	0.01751	0.26663	0.05565
1444.64	0.01564	0.00594	0.01031	0.01327	0.0059	0.00722	0.00224	0.04931		1444.76	0.00838	0.44575	0.00685	0.01264	0.02381	0.02184	0.26505	0.05933
1444.76	0.01917	0.00724	0.01027	0.01509	0.00863	0.00468	0.00299	0.04819		1444.88	0.00866	0.37416	0.0065	0.01229	0.01729	0.02027	0.26499	0.05673
1444.88	0.01793	0.00711	0.00974	0.01565	0.00805	0.00474	0.00297	0.04903		1444.99	0.00833	0.35636	0.00772	0.01236	0.02041	0.02153	0.26603	0.05213
1444.99	0.0154	0.00609	0.00932	0.01339	0.00676	0.00719	0.00294	0.04101		1445.11	0.00904	0.35527	0.0065	0.01456	0.02331	0.02081	0.26671	0.0502
1445.11	0.01137	0.00547	0.00907	0.0122	0.0072	0.00825	0.00139	0.04021		1445.23	0.00935	0.37201	0.00821	0.01988	0.02383	0.02071	0.2663	0.05313
1445.23	0.01465	0.00546	0.00945	0.0127	0.0074	0.00911	0.00227	0.04079		1445.34	0.00906	0.40164	0.00797	0.01399	0.02236	0.02012	0.26526	0.05567
1445.34	0.01689	0.00613	0.00998	0.01279	0.00612	0.00534	0.003	0.042		1445.46	0.00843	0.33605	0.00736	0.01704	0.02548	0.02208	0.26566	0.05885
1445.46	0.01615	0.00661	0.01026	0.01398	0.00696	0.00507	0.00372	0.04209		1445.58	0.00847	0.41933	0.00645	0.01269	0.02193	0.02455	0.26837	0.05733
1445.58	0.02003	0.00667	0.00995	0.01452	0.00802	0.00703	0.00288	0.04594		1445.69	0.00874	0.32793	0.00725	0.01881	0.02383	0.02085	0.26954	0.05413
1445.69	0.01737	0.00586	0.0095	0.01334	0.00667	0.00786	0.00268	0.04818		1445.81	0.0088	0.31401	0.00749	0.01674	0.02072	0.02156	0.26765	0.05353
1445.81	0.01729	0.00579	0.00918	0.01351	0.00655	0.00713	0.00242	0.0453		1445.93	0.00858	0.35133	0.00585	0.01655	0.02375	0.01985	0.26448	0.05493
1445.93	0.01369	0.0054	0.00877	0.01355	0.00585	0.00544	0.00242	0.04865		1446.04	0.00816	0.31793	0.00748	0.01346	0.01898	0.01856	0.2623	0.05433
1446.04	0.01408	0.00548	0.00854	0.01313	0.0065	0.00489	0.00255	0.04259		1446.16	0.00883	0.41774	0.00694	0.01651	0.02338	0.01929	0.26278	0.05693
1446.16	0.01282	0.00518	0.00896	0.01317	0.00584	0.00523	0.00249	0.03979		1446.28	0.00868	0.3613	0.00786	0.01902	0.02278	0.02039	0.26465	0.0555
1446.28	0.0121	0.00505	0.00917	0.01248	0.00492	0.00624	0.00255	0.03695		1446.39	0.00737	0.381	0.00744	0.0167	0.01849	0.02029	0.26641	0.05913
1446.39	0.01425	0.00535	0.00923	0.01257	0.00698	0.00701	0.00194	0.04274		1446.51	0.00739	0.41271	0.00733	0.01897	0.02195	0.02206	0.26571	0.0576
1446.51	0.01662	0.00582	0.00961	0.01229	0.0068	0.00687	0.00289	0.04538		1446.63	0.00774	0.33162	0.00676	0.01597	0.02251	0.0231	0.26398	0.0536
1446.63	0.01907	0.00651	0.00973	0.01418	0.00804	0.00746	0.00271	0.04921		1446.74	0.00835	0.35962	0.00695	0.01603	0.025	0.02106	0.26362	0.05227
1446.74	0.01887	0.00651	0.00951	0.01354	0.00827	0.00509	0.00283	0.04599		1446.86	0.00919	0.31289	0.00823	0.01912	0.01901	0.02023	0.26459	0.04967
1446.86	0.01625	0.00666	0.0088	0.01383	0.00726	0.00535	0.00281	0.04472		1446.98	0.00937	0.30906	0.00879	0.01867	0.01941	0.01948	0.26625	0.05073
1446.98	0.01406	0.00588	0.00815	0.01358	0.00603	0.00724	0.00222	0.04322		1447.09	0.00843	0.41626	0.00833	0.01481	0.01562	0.02289	0.26687	0.0502
1447.09	0.01517	0.0062	0.00842	0.01392	0.00597	0.0064	0.003	0.0376		1447.21	0.00707	0.42509	0.00686	0.01619	0.02135	0.02234	0.26731	0.05693
1447.21	0.01696	0.00685	0.00901	0.01401	0.00787	0.00617	0.0036	0.04497		1447.33	0.00865	0.34903	0.00746	0.01161	0.0212	0.02212	0.26774	0.0588
1447.33	0.01533	0.00717	0.00908	0.01638	0.00777	0.00677	0.00271	0.04942		1447.44	0.00903	0.30305	0.00821	0.01369	0.0249	0.02233	0.26892	0.0602
1447.44	0.01613	0.00639	0.00859	0.01416	0.00715	0.00511	0.00301	0.04038		1447.56	0.00982	0.28759	0.00868	0.01221	0.0274	0.01862	0.26927	0.0578
1447.56	0.01606	0.00559	0.00813	0.01286	0.00586	0.00607	0.00252	0.04493		1447.68	0.00913	0.32465	0.00783	0.01654	0.01863	0.02181	0.26828	0.05493
1447.68	0.01363	0.00581	0.00802	0.01359	0.00685	0.00586	0.00223	0.04004		1447.79	0.00725	0.36172	0.00602	0.0127	0.02051	0.02365	0.26673	0.05387
1447.79	0.01778	0.00641	0.0084	0.01474	0.00631	0.00475	0.00227	0.04571		1447.91	0.00862	0.36487	0.00746	0.01687	0.02027	0.01935	0.26664	0.06085
1447.91	0.01286	0.00567	0.00799	0.01488	0.00585	0.00573	0.00234	0.04052		1448.03	0.00853	0.34874	0.00744	0.0164	0.02164	0.02139	0.2675	0.05847
1448.03	0.01187	0.00513	0.00729	0.01343	0.00562	0.00698	0.00307	0.0426		1448.14	0.00991	0.34527	0.00747	0.01665	0.01817	0.01715	0.26781	0.05473
1448.14	0.01311	0.0048	0.00697	0.01282	0.00583	0.00708	0.00232	0.03979		1448.26	0.0077	0.38827	0.00808	0.01941	0.017	0.01941	0.26742	0.0526
1448.26	0.01694	0.00588	0.00759	0.01422	0.00799	0.00608	0.00291	0.03893		1448.38	0.00842	0.37742	0.00683	0.01683	0.02061	0.02422	0.26648	0.05567
1448.38	0.01752	0.00774	0.00843	0.01658	0.00989	0.00666	0.00387	0.05178		1448.49	0.00707	0.4728	0.00744	0.01288	0.01651	0.02632	0.26666	0.05407
1448.49	0.01792	0.00867	0.00872	0.0167	0.00914	0.00652	0.00303	0.0509		1448.61	0.00854	0.35121	0.00745	0.01251	0.01747	0.02306	0.26735	0.0612
1448.61	0.01672	0.00665	0.00774	0.01494	0.00737	0.00636	0.00339	0.0464		1448.73	0.00985	0.28631	0.00913	0.01238	0.02472	0.02064	0.26814	0.05513
1448.73	0.01432	0.00414	0.00646	0.01315	0.00521	0.00732	0.00189	0.03077		1448.84	0.00979	0.33138	0.00769	0.01552	0.02299	0.02089	0.26825	0.05653
1448.84	0.012	0.00413	0.0064	0.01494	0.00517	0.00748	0.00223	0.03649		1448.96	0.00898	0.46078	0.00763	0.02015	0.02116	0.01887	0.26798	0.04807
1448.96	0.01371	0.00642	0.00733	0.01768	0.00678	0.00592	0.00242	0.04375		1449.08	0.00648	0.5183	0.00636	0.0157	0.02036	0.02278	0.26877	0.0482
1449.08	0.01945	0.00863	0.00825	0.01904	0.01104	0.00557	0.0035	0.04949		1449.19	0.00771	0.40846	0.00749	0.01089	0.01852	0.02383	0.27001	0.0554
1449.19	0.02193	0.00822	0.00751	0.01892	0.00859	0.0071	0.00283	0.05059		1449.31	0.00792	0.28072	0.00846	0.0116	0.02211	0.0211	0.2697	0.05567
1449.31	0.01711	0.00571	0.00676	0.01506	0.00561	0.00644	0.00305	0.04172		1449.43	0.01037	0.34792	0.00964	0.01569	0.01931	0.01941	0.26767	0.05955
1449.43	0.0133	0.00431	0.00675	0.01517	0.00674	0.00469	0.00267	0.04051		1449.54	0.01002	0.38397	0.00662	0.01425	0.02087	0.02121	0.2648	0.06353
1449.54	0.0122	0.00557	0.00768	0.01525	0.00731	0.00415	0.00221	0.04259		1449.66	0.00884	0.39164	0.00784	0.01367	0.01937	0.02412	0.26347	0.05767
1449.66	0.01664	0.00696	0.00836	0.01595	0.00856	0.00556	0.00347	0.052		1449.78	0.00857	0.34342	0.0072	0.01404	0.01719	0.02247	0.26496	0.0538
1449.78	0.01688	0.00703	0.00818	0.01582	0.00722	0.00554	0.00248	0.0475		1449.89	0.00915	0.31631	0.00708	0.01596	0.01895	0.01837	0.26619	0.05573
1449.89	0.01492	0.00507	0.00652	0.015	0.00454	0.00757	0.00193	0.03631		1450.01	0.00959	0.28018	0.00834	0.01467	0.01903	0.01858	0.26505	0.0584
1450.01	0.00812	0.00329	0.0057	0.01315	0.00333	0.00727	0.00137	0.03124		1450.13	0.00955	0.32856	0.00719	0.01526	0.02384	0.01879	0.26251	0.05533
1450.13	0.01317	0.00436	0.00667	0.01514	0.0071	0.00641	0.00235	0.04002		1450.24	0.00894	0.44863	0.00697	0.01823	0.0187	0.02422	0.2609	0.05625
1450.24	0.01705	0.00764	0.00846	0.01784	0.01007	0.0056	0.00367	0.0564		1450.36	0.00903	0.48634	0.00686	0.01321	0.01633	0.02564	0.26167	0.05747
1450.36	0.02541	0.00902	0.00911	0.01942	0.0099	0.00603	0.00429	0.06139		1450.48	0.00811	0.50495	0.00952	0.01366	0.0216	0.02332	0.26223	0.0506
1450.48	0.01999	0.00797	0.00835	0.01844	0.00808	0.00728	0.0038	0.05461		1450.59	0.0094	0.38875	0.00811	0.01531	0.01706	0.01816	0.26175	0.0572
1450.59	0.01146	0.00475	0.00638	0.01308	0.00556	0.00791	0.0024	0.04017		1450.71	0.00871	0.32314	0.00773	0.01592	0.01778	0.01751	0.2611	0.05427
1450.71	0.00704	0.00289	0.00606	0.01173	0.00439	0.00583	0.00151	0.03634		1450.83	0.00886	0.35791	0.00768	0.01585	0.02045	0.01781	0.26122	0.05167
1450.83	0.01218	0.00495	0.00704	0.01436	0.00555	0.00478	0.00224	0.04241		1450.94	0.00845	0.433	0.00774	0.01168	0.01706	0.02153	0.26332	0.0544
1450.94	0.01902	0.00805	0.00816	0.01647	0.00868	0.00539	0.00407	0.05613		1451.06	0.00856	0.44596	0.00749	0.01197	0.02118	0.02563	0.26516	0.05455
1451.06	0.01978	0.00949	0.00851	0.01908	0.01102	0.00491	0.00459	0.05569		1451.18	0.00976	0.34085	0.00704	0.01852	0.01687	0.02173	0.26496	0.0546
1451.18	0.02145	0.00772	0.00747	0.01723	0.00838	0.00593	0.00405	0.04792		1451.29	0.00902	0.41383	0.00685	0.01709	0.02215	0.0183	0.26228	0.05507
1451.29	0.01299	0.00534	0.00651	0.01463	0.00565	0.00495	0.00238	0.03792		1451.41	0.0096	0.35524	0.00725	0.00899	0.01924	0.01641	0.25999	0.05973
1451.41	0.01153	0.00372	0.00691	0.01256	0.00602	0.00493	0.00197	0.03489		1451.53	0.00897	0.3585	0.00723	0.01614	0.02069	0.01881	0.26022	0.0576
1451.53	0.01114	0.00441	0.00795	0.01291	0.0066	0.00581	0.00186	0.03969		1451.64	0.00794	0.45044	0.00681	0.01277	0.01924	0.02067	0.26154	0.05433
1451.64	0.01611	0.00547	0.00864	0.01423	0.00673	0.006	0.00264	0.04804		1451.76	0.00986	0.38085	0.00784	0.01353	0.02069	0.02184	0.26308	0.05227
1451.76	0.01586	0.0063	0.00847	0.01392	0.00785	0.00733	0.00342	0.04347		1451.88	0.00812	0.30651	0.00689	0.01779	0.02178	0.02107	0.26328	0.0549
1451.88	0.01438	0.00661	0.00773	0.01384	0.00628	0.00593	0.00287	0.04473		1451.99	0.00957	0.36576	0.00753	0.01259	0.01609	0.02096	0.26195	0.05653
1451.99	0.01684	0.00648	0.00781	0.01538	0.00733	0.00634	0.00293	0.04402		1452.11	0.008	0.36591	0.00568	0.01327	0.01815	0.02113	0.26064	0.0538
1452.11	0.01675	0.00676	0.0091	0.01404	0.00768	0.00546	0.0026	0.05027		1452.23	0.00868	0.37702	0.00732	0.01557	0.01997	0.02115	0.26052	0.05247
1452.23	0.01934	0.00646	0.01031	0.01424	0.00571	0.00571	0.00295	0.05005		1452.34	0.00922	0.39911	0.0082	0.01579	0.01869	0.02006	0.26129	0.05373
1452.34	0.01347	0.00554	0.01114	0.01286	0.00723	0.00558	0.00286	0.04537		1452.46	0.00863	0.40735	0.00674	0.01663	0.019	0.02214	0.26258	0.053
1452.46	0.0157	0.00511	0.01193	0.01245	0.006	0.00565	0.00193	0.04319		1452.58	0.00936	0.41704	0.00711	0.01822	0.0156	0.0218	0.26373	0.05227
1452.58	0.0136	0.00554	0.01287	0.01287	0.00775	0.00695	0.00283	0.05038		1452.69	0.00782	0.36855	0.00651	0.01709	0.01615	0.02127	0.26377	0.05575
1452.69	0.01636	0.00681	0.0136	0.01349	0.00813	0.00661	0.00246	0.05387		1452.81	0.00929	0.46	0.00666	0.01324	0.01803	0.02206	0.26413	0.0574
1452.81	0.01653	0.00697	0.01301	0.01415	0.0077	0.00583	0.00283	0.04311		1452.93	0.00791	0.3761	0.00719	0.0178	0.02288	0.0191	0.26331	0.05507
1452.93	0.01386	0.00642	0.01224	0.01447	0.00765	0.00524	0.00256	0.05055		1453.04	0.00995	0.38342	0.00741	0.01277	0.02409	0.01986	0.26297	0.05087
1453.04	0.01227	0.00621	0.01188	0.01379	0.00603	0.00524	0.0025	0.04617		1453.16	0.0101	0.33802	0.0068	0.01755	0.02342	0.01933	0.26214	0.05413
1453.16	0.0133	0.00581	0.01163	0.01433	0.00619	0.00495	0.00289	0.04691		1453.28	0.00929	0.38935	0.00719	0.01689	0.02094	0.01916	0.26166	0.0544
1453.28	0.01411	0.00592	0.01221	0.0127	0.00785	0.006	0.00207	0.0451		1453.39	0.00887	0.34695	0.00792	0.02073	0.02342	0.02016	0.26148	0.0606
1453.39	0.01551	0.00549	0.01294	0.0136	0.00516	0.00754	0.00236	0.04981		1453.51	0.00902	0.38276	0.00849	0.01454	0.02066	0.01778	0.26102	0.0614
1453.51	0.01323	0.00514	0.01312	0.01268	0.00606	0.0062	0.00197	0.04027		1453.63	0.00764	0.39301	0.00657	0.01565	0.01486	0.02057	0.26009	0.06075
1453.63	0.01543	0.0052	0.01277	0.01279	0.00466	0.00516	0.00258	0.05282		1453.74	0.008	0.33501	0.00815	0.01695	0.0162	0.02202	0.25905	0.0558
1453.74	0.01311	0.0062	0.01248	0.0138	0.00745	0.00468	0.00252	0.05007		1453.86	0.00851	0.39444	0.00796	0.01792	0.01896	0.02356	0.25906	0.05213
1453.86	0.01962	0.00741	0.01214	0.01546	0.00787	0.00572	0.00369	0.05272		1453.98	0.00856	0.35614	0.00724	0.01679	0.02169	0.0228	0.25966	0.05267
1453.98	0.01715	0.00771	0.01149	0.01496	0.00578	0.00598	0.00282	0.0516		1454.09	0.00924	0.37511	0.00801	0.01303	0.02005	0.01949	0.25945	0.0592
1454.09	0.0164	0.00772	0.01074	0.01392	0.00677	0.00734	0.00268	0.04222		1454.21	0.00939	0.35955	0.00692	0.01714	0.02223	0.01716	0.25864	0.0642
1454.21	0.01329	0.0069	0.01026	0.01421	0.00559	0.00623	0.00241	0.0408		1454.33	0.00854	0.4105	0.00777	0.0148	0.01276	0.01926	0.25854	0.06127
1454.33	0.01379	0.00734	0.01034	0.01287	0.00669	0.00597	0.00259	0.04064		1454.44	0.00816	0.33595	0.00701	0.01624	0.01582	0.02128	0.25894	0.0608
1454.44	0.0217	0.00897	0.01042	0.01237	0.00737	0.00543	0.00282	0.04535		1454.56	0.00834	0.41013	0.00755	0.0148	0.01992	0.01953	0.25935	0.05307
1454.56	0.0182	0.01027	0.01009	0.01361	0.00653	0.00653	0.00266	0.04557		1454.68	0.00799	0.35282	0.00722	0.01793	0.02095	0.02018	0.25852	0.05327
1454.68	0.02569	0.0117	0.00962	0.01438	0.00781	0.00522	0.00234	0.05309		1454.79	0.00983	0.32718	0.00783	0.01351	0.01846	0.02221	0.25582	0.05433
1454.79	0.02357	0.01342	0.00934	0.01359	0.00772	0.00454	0.00332	0.05161		1454.91	0.0085	0.37076	0.00878	0.01944	0.01561	0.02254	0.25314	0.06047
1454.91	0.02804	0.01682	0.00911	0.01495	0.00744	0.00595	0.0031	0.04824		1455.03	0.00877	0.33968	0.00717	0.01775	0.01901	0.02187	0.25246	0.0622
1455.03	0.02468	0.02156	0.00842	0.01388	0.00605	0.00428	0.00282	0.04445		1455.14	0.00853	0.31354	0.00924	0.02041	0.02119	0.01957	0.25226	0.06087
1455.14	0.01844	0.02214	0.00737	0.01248	0.00559	0.00608	0.00233	0.04273		1455.26	0.0087	0.30544	0.00657	0.0171	0.02192	0.01901	0.25241	0.04865
1455.26	0.01551	0.02048	0.00721	0.01204	0.00358	0.00688	0.00196	0.03758		1455.38	0.00907	0.38666	0.00732	0.01315	0.01392	0.01973	0.25161	0.0492
1455.38	0.02001	0.01889	0.00755	0.01281	0.00528	0.00678	0.0026	0.04137		1455.49	0.00749	0.37645	0.00833	0.01337	0.01774	0.02263	0.25064	0.05853
1455.49	0.02413	0.01811	0.00799	0.01588	0.00889	0.0053	0.00307	0.04697		1455.61	0.00764	0.33367	0.00935	0.01743	0.0161	0.02232	0.2499	0.06227
1455.61	0.02077	0.0166	0.00797	0.01565	0.00863	0.00493	0.00306	0.04769		1455.73	0.00845	0.31577	0.0085	0.01431	0.02337	0.02107	0.24991	0.06613
1455.73	0.02406	0.015	0.00735	0.01387	0.00703	0.00651	0.00267	0.05032		1455.84	0.00986	0.38712	0.00797	0.0105	0.0224	0.01965	0.24887	0.06033
1455.84	0.01844	0.01449	0.00672	0.0141	0.00667	0.00613	0.00219	0.04399		1455.96	0.0081	0.38964	0.00699	0.01783	0.01428	0.02019	0.24814	0.054
1455.96	0.0222	0.01536	0.0064	0.01331	0.00557	0.00621	0.00263	0.03647		1456.08	0.00843	0.30877	0.00746	0.01595	0.01701	0.02032	0.2478	0.0508
1456.08	0.02119	0.01811	0.00644	0.01382	0.00637	0.00674	0.00224	0.03712		1456.19	0.00754	0.39014	0.00625	0.01712	0.01683	0.01882	0.24933	0.05207
1456.19	0.02359	0.0189	0.00672	0.01415	0.0065	0.0059	0.00233	0.04583		1456.31	0.00979	0.42849	0.00706	0.0144	0.0201	0.0191	0.25251	0.0578
1456.31	0.02188	0.01789	0.00679	0.01395	0.00798	0.0064	0.00284	0.04453		1456.43	0.00818	0.43233	0.00586	0.01261	0.01925	0.01978	0.25475	0.06413
1456.43	0.02186	0.01573	0.00679	0.01583	0.00887	0.00567	0.00277	0.04993		1456.54	0.00857	0.3731	0.00752	0.01906	0.01774	0.02105	0.25492	0.06293
1456.54	0.02062	0.01337	0.00662	0.01497	0.00948	0.00557	0.00296	0.04649		1456.66	0.0085	0.39518	0.00686	0.01509	0.01295	0.02204	0.25229	0.05933
1456.66	0.01867	0.01212	0.00652	0.0161	0.00824	0.00657	0.003	0.04232		1456.78	0.00763	0.33501	0.0072	0.01417	0.01755	0.01897	0.25087	0.0554
1456.78	0.01767	0.00991	0.00603	0.01416	0.00732	0.00593	0.00228	0.041		1456.89	0.00954	0.24981	0.00866	0.01562	0.01927	0.01901	0.25181	0.04865
1456.89	0.01567	0.00843	0.00571	0.01411	0.00667	0.00438	0.00213	0.03428		1457.01	0.0091	0.3308	0.00815	0.01293	0.02328	0.01823	0.2538	0.0514
1457.01	0.01541	0.00844	0.00555	0.01433	0.00519	0.0066	0.00201	0.04558		1457.13	0.00896	0.37893	0.00823	0.01708	0.01471	0.02008	0.25493	0.0564
1457.13	0.01745	0.00942	0.00593	0.0152	0.00585	0.00648	0.00275	0.04461		1457.24	0.00777	0.37944	0.00615	0.01491	0.01651	0.02045	0.25469	0.05847
1457.24	0.01809	0.01095	0.00674	0.01744	0.00829	0.00724	0.00334	0.05078		1457.36	0.00763	0.41292	0.0061	0.01581	0.01695	0.02342	0.25447	0.05793
1457.36	0.02055	0.01126	0.00691	0.01729	0.00874	0.00709	0.00334	0.04915		1457.48	0.00827	0.36589	0.00783	0.01284	0.01699	0.02157	0.25517	0.0546
1457.48	0.01603	0.00914	0.00655	0.0163	0.00692	0.00619	0.00293	0.0446		1457.59	0.00943	0.40223	0.00727	0.01911	0.01986	0.01979	0.25583	0.05387
1457.59	0.01306	0.00737	0.00606	0.01487	0.0059	0.00654	0.00263	0.03638		1457.71	0.00867	0.39112	0.00703	0.01427	0.01756	0.02261	0.25669	0.05553
1457.71	0.01621	0.00668	0.00634	0.01361	0.00838	0.00729	0.00238	0.04586		1457.83	0.00904	0.38975	0.00738	0.01703	0.01412	0.01881	0.25793	0.05225
1457.83	0.02033	0.0075	0.00656	0.01513	0.00777	0.00681	0.00284	0.04248		1457.94	0.00795	0.38294	0.00903	0.01435	0.01393	0.02013	0.25924	0.0558
1457.94	0.0183	0.00781	0.00659	0.01692	0.00832	0.00636	0.00347	0.04718		1458.06	0.00858	0.44665	0.00791	0.01458	0.02041	0.02087	0.26106	0.0548
1458.06	0.01812	0.00749	0.00647	0.01448	0.00722	0.00619	0.00262	0.04565		1458.18	0.00962	0.32022	0.00735	0.01481	0.0199	0.02169	0.26235	0.05767
1458.18	0.01269	0.00628	0.00606	0.01458	0.00629	0.00602	0.00292	0.04078		1458.29	0.00844	0.33934	0.00759	0.0149	0.0187	0.0192	0.26273	0.05807
1458.29	0.01576	0.00617	0.00636	0.0153	0.00654	0.00632	0.00265	0.04209		1458.41	0.00817	0.34267	0.00655	0.01104	0.01383	0.02253	0.26243	0.0594
1458.41	0.0164	0.00645	0.00697	0.01501	0.00783	0.00686	0.00301	0.05021		1458.53	0.00868	0.45257	0.00599	0.01277	0.01405	0.02142	0.26223	0.05667
1458.53	0.01596	0.00744	0.00764	0.01548	0.00967	0.00493	0.00368	0.05203		1458.64	0.00903	0.37231	0.00752	0.01351	0.01603	0.01971	0.26358	0.0559
1458.64	0.01553	0.00697	0.00762	0.01639	0.00776	0.00518	0.00277	0.04464		1458.76	0.00794	0.38507	0.00665	0.01744	0.02145	0.01916	0.26481	0.05973
1458.76	0.01299	0.00542	0.00672	0.0126	0.00706	0.00525	0.00273	0.03133		1458.88	0.00856	0.35071	0.00722	0.01899	0.01858	0.0202	0.2657	0.0558
1458.88	0.01198	0.00408	0.00604	0.01164	0.00539	0.00739	0.00217	0.03252		1458.99	0.00733	0.39171	0.00708	0.01592	0.01511	0.02064	0.26565	0.05433
1458.99	0.01405	0.00522	0.0065	0.01283	0.00603	0.0067	0.00296	0.04589		1459.11	0.00778	0.44908	0.0068	0.01153	0.01365	0.02402	0.26466	0.0538
1459.11	0.01737	0.00741	0.00733	0.01561	0.00724	0.00507	0.0026	0.05273		1459.23	0.00856	0.39396	0.00671	0.01324	0.01537	0.02529	0.26494	0.0538
1459.23	0.02023	0.00815	0.00806	0.01668	0.00795	0.00412	0.0035	0.05679		1459.34	0.0079	0.39235	0.00737	0.01332	0.01391	0.02315	0.26609	0.0536
1459.34	0.01722	0.00666	0.00771	0.01432	0.00736	0.0042	0.00344	0.04083		1459.46	0.00885	0.33927	0.00857	0.01419	0.01791	0.01921	0.26666	0.05393
1459.46	0.01377	0.00473	0.00705	0.0112	0.00561	0.00519	0.0027	0.03906		1459.58	0.00923	0.35307	0.00693	0.01507	0.018	0.02226	0.26622	0.05675
1459.58	0.01341	0.0048	0.00712	0.01269	0.00484	0.00725	0.00204	0.03653		1459.69	0.00836	0.46272	0.00866	0.01776	0.01599	0.02152	0.26592	0.0588
1459.69	0.01684	0.00641	0.00824	0.014	0.00804	0.0076	0.00283	0.04453		1459.81	0.008	0.52484	0.00686	0.01079	0.01615	0.02284	0.26731	0.05587
1459.81	0.0191	0.00746	0.00802	0.01642	0.00725	0.00638	0.00343	0.04477		1459.93	0.00733	0.3965	0.00579	0.01138	0.01565	0.02162	0.26805	0.05247
1459.93	0.01457	0.00648	0.00734	0.0147	0.00678	0.00521	0.00416	0.0481		1460.04	0.00786	0.32936	0.00622	0.01386	0.01938	0.0184	0.26719	0.05313
1460.04	0.01471	0.00478	0.00711	0.01238	0.00589	0.00552	0.0022	0.04169		1460.16	0.00867	0.40892	0.00739	0.01729	0.01741	0.02299	0.26565	0.0516
1460.16	0.01535	0.0052	0.0077	0.01301	0.0048	0.00729	0.00212	0.04076		1460.28	0.00768	0.42229	0.00565	0.01168	0.01689	0.02366	0.2639	0.058
1460.28	0.0202	0.0069	0.00861	0.01392	0.00787	0.00644	0.00323	0.05375		1460.39	0.00878	0.48101	0.00759	0.01901	0.01271	0.02325	0.26274	0.05635
1460.39	0.01873	0.00748	0.00923	0.01515	0.00885	0.00534	0.00329	0.05347		1460.51	0.00848	0.39245	0.00773	0.01646	0.01889	0.02039	0.26315	0.0572
1460.51	0.01703	0.00645	0.00892	0.01349	0.00702	0.00463	0.00291	0.04507		1460.63	0.00836	0.37092	0.00725	0.01214	0.01935	0.01663	0.26374	0.05667
1460.63	0.01351	0.00415	0.00805	0.01049	0.00499	0.006	0.00227	0.03106		1460.74	0.00873	0.33217	0.00663	0.01651	0.01536	0.01718	0.26247	0.0558
1460.74	0.01305	0.00357	0.0073	0.01021	0.00547	0.00685	0.00147	0.03691		1460.86	0.00904	0.32891	0.00644	0.01279	0.0181	0.01998	0.26053	0.05653
1460.86	0.00946	0.00443	0.00751	0.01257	0.00413	0.00837	0.00205	0.03684		1460.98	0.0082	0.44329	0.0063	0.01493	0.01975	0.02309	0.25989	0.05267
1460.98	0.0185	0.00714	0.00852	0.01547	0.0068	0.00921	0.00285	0.05189		1461.09	0.00739	0.55041	0.00771	0.01644	0.01848	0.02948	0.26049	0.05753
1461.09	0.01919	0.00845	0.00919	0.01541	0.00833	0.0046	0.00376	0.06049		1461.21	0.00812	0.43597	0.0064	0.01519	0.02338	0.02412	0.25993	0.0526
1461.21	0.01767	0.00773	0.00855	0.01313	0.00781	0.00366	0.00284	0.04522		1461.33	0.00795	0.39087	0.00795	0.01868	0.021	0.02062	0.25796	0.0576
1461.33	0.01099	0.00532	0.00769	0.01295	0.00657	0.00526	0.00245	0.03846		1461.44	0.00902	0.28721	0.00662	0.01599	0.01438	0.02047	0.25599	0.06367
1461.44	0.01049	0.00411	0.00747	0.01212	0.00621	0.00687	0.00189	0.03268		1461.56	0.00829	0.3894	0.00691	0.01482	0.01814	0.01805	0.25651	0.06007
1461.56	0.012	0.00481	0.0081	0.01307	0.00632	0.00868	0.00223	0.04402		1461.68	0.00696	0.38177	0.00662	0.01518	0.02036	0.02161	0.25826	0.05633
1461.68	0.01364	0.00672	0.00876	0.01387	0.00684	0.006	0.00295	0.04562		1461.79	0.00878	0.45322	0.00827	0.01362	0.02053	0.0218	0.25988	0.0558
1461.79	0.02181	0.00744	0.00833	0.01461	0.00797	0.00621	0.00331	0.05303		1461.91	0.00849	0.41473	0.00694	0.01552	0.01859	0.02403	0.25882	0.0506
1461.91	0.01553	0.00709	0.00775	0.01504	0.00705	0.00556	0.00296	0.03946		1462.03	0.00953	0.35899	0.00739	0.01933	0.01803	0.01911	0.25597	0.05673
1462.03	0.01409	0.00582	0.00717	0.01474	0.00776	0.00437	0.00292	0.04426		1462.14	0.00857	0.28209	0.00726	0.01176	0.01782	0.01904	0.25369	0.0516
1462.14	0.01299	0.00501	0.00729	0.0129	0.00588	0.00566	0.0021	0.04084		1462.26	0.00784	0.33459	0.00723	0.01347	0.01798	0.02028	0.25315	0.06127
1462.26	0.01442	0.0048	0.00773	0.01216	0.00641	0.00671	0.00253	0.03905		1462.38	0.00765	0.35987	0.00694	0.01641	0.02169	0.02239	0.25439	0.05193
1462.38	0.0148	0.00542	0.00808	0.01378	0.00703	0.00562	0.0027	0.03948		1462.49	0.00688	0.33107	0.00595	0.01423	0.02426	0.02313	0.25516	0.05833
1462.49	0.01363	0.0062	0.00812	0.01425	0.00794	0.00746	0.00259	0.04621		1462.61	0.0082	0.42006	0.00629	0.01774	0.01726	0.02113	0.25397	0.06267
1462.61	0.01689	0.00593	0.00743	0.01347	0.00654	0.0062	0.00265	0.03939		1462.73	0.00766	0.32133	0.00684	0.01373	0.01516	0.02244	0.25282	0.0584
1462.73	0.01705	0.00613	0.00716	0.01376	0.00777	0.00566	0.00282	0.04638		1462.84	0.00899	0.4012	0.00784	0.01342	0.02366	0.02154	0.25245	0.05513
1462.84	0.0161	0.00596	0.00691	0.01348	0.00614	0.00537	0.00325	0.04822		1462.96	0.00726	0.33143	0.0069	0.01774	0.02042	0.02111	0.2527	0.0518
1462.96	0.01711	0.00617	0.00714	0.0147	0.00727	0.00504	0.00211	0.04943		1463.08	0.00858	0.43751	0.00818	0.01793	0.02242	0.02131	0.25232	0.05145
1463.08	0.01491	0.00599	0.00721	0.01365	0.00701	0.0056	0.00271	0.0487		1463.19	0.00896	0.37322	0.00791	0.01574	0.01933	0.02064	0.2521	0.0516
1463.19	0.01479	0.00549	0.00672	0.01357	0.00605	0.00834	0.00197	0.0418		1463.31	0.00799	0.40577	0.00737	0.01493	0.01587	0.02009	0.2529	0.0588
1463.31	0.01181	0.00584	0.00687	0.01289	0.00636	0.00556	0.0027	0.04436		1463.43	0.00784	0.37793	0.0069	0.01648	0.01696	0.02172	0.25469	0.0564
1463.43	0.01544	0.00612	0.00716	0.0137	0.0074	0.00562	0.00299	0.03957		1463.54	0.00807	0.44344	0.00852	0.01113	0.01951	0.02373	0.25668	0.06033
1463.54	0.0171	0.00648	0.00694	0.01411	0.00626	0.00624	0.00269	0.04904		1463.66	0.00839	0.37031	0.00872	0.01416	0.01932	0.02306	0.257	0.05767
1463.66	0.01603	0.00663	0.00658	0.01455	0.00743	0.00622	0.00301	0.04468		1463.78	0.00798	0.34288	0.00626	0.01404	0.01682	0.02117	0.2556	0.05553
1463.78	0.01501	0.00583	0.0063	0.01435	0.00635	0.00688	0.00231	0.04612		1463.89	0.00771	0.28694	0.00674	0.01357	0.01879	0.02036	0.25407	0.0507
1463.89	0.01466	0.00595	0.006	0.013	0.00677	0.00536	0.003	0.04247		1464.01	0.00857	0.29345	0.00645	0.01323	0.01765	0.02254	0.25416	0.05427
1464.01	0.01163	0.00572	0.00588	0.01377	0.00505	0.00474	0.00288	0.04715		1464.13	0.00779	0.35056	0.00804	0.01452	0.02437	0.01879	0.25559	0.06047
1464.13	0.0145	0.00524	0.00604	0.01201	0.00623	0.00686	0.00214	0.03842		1464.24	0.00951	0.37954	0.00873	0.01679	0.02136	0.02088	0.2566	0.0566
1464.24	0.01808	0.00519	0.00663	0.01357	0.00621	0.00559	0.00228	0.04301		1464.36	0.00849	0.47255	0.00726	0.01886	0.0169	0.02001	0.25635	0.06087
1464.36	0.01491	0.00558	0.00719	0.01417	0.00603	0.00636	0.00268	0.03617		1464.48	0.00698	0.39057	0.00647	0.01544	0.01643	0.02295	0.25534	0.05933
1464.48	0.01609	0.00595	0.00718	0.01362	0.00936	0.00831	0.00254	0.04719		1464.59	0.00768	0.40209	0.00708	0.01471	0.01898	0.02135	0.25432	0.05227
1464.59	0.01492	0.00586	0.00687	0.01358	0.00701	0.00676	0.00275	0.0408		1464.71	0.0086	0.30064	0.00675	0.01258	0.02002	0.01964	0.25398	0.05747
1464.71	0.01586	0.00588	0.00666	0.01286	0.00757	0.00514	0.00263	0.04106		1464.83	0.00827	0.34847	0.00746	0.01203	0.01988	0.02143	0.25566	0.05805
1464.83	0.01601	0.00561	0.00673	0.01362	0.00491	0.00532	0.00236	0.04385		1464.94	0.00864	0.40171	0.00621	0.01253	0.01575	0.02075	0.25675	0.06013
1464.94	0.01306	0.0055	0.00664	0.01399	0.00553	0.00594	0.00288	0.04189		1465.06	0.00731	0.38955	0.00651	0.01636	0.02004	0.02256	0.25699	0.05147
1465.06	0.01351	0.0054	0.00681	0.0132	0.00655	0.00648	0.00246	0.04194		1465.18	0.00825	0.45225	0.00813	0.01356	0.02034	0.02015	0.25761	0.0564
1465.18	0.01567	0.00559	0.00702	0.01374	0.00669	0.0066	0.00315	0.04099		1465.29	0.00883	0.41383	0.00683	0.01755	0.02114	0.02154	0.25884	0.0508
1465.29	0.01482	0.00546	0.00766	0.01318	0.00662	0.00633	0.00254	0.04237		1465.41	0.00888	0.38216	0.00632	0.0145	0.02392	0.02324	0.25996	0.05847
1465.41	0.0155	0.00551	0.00763	0.01385	0.00658	0.00653	0.00224	0.04529		1465.53	0.00955	0.37099	0.00714	0.01782	0.01913	0.02205	0.25912	0.0584
1465.53	0.0181	0.00558	0.00827	0.01316	0.00669	0.00688	0.00265	0.04133		1465.64	0.00859	0.35849	0.00696	0.01731	0.02343	0.02111	0.25765	0.05927
1465.64	0.0123	0.00632	0.0091	0.01302	0.00697	0.00376	0.00228	0.05066		1465.76	0.00911	0.43052	0.00794	0.01532	0.01931	0.02164	0.25734	0.05545
1465.76	0.0182	0.00709	0.00963	0.01547	0.0075	0.00566	0.00235	0.0503		1465.88	0.00859	0.33084	0.00781	0.01437	0.02319	0.02293	0.25763	0.05273
1465.88	0.01555	0.00615	0.00919	0.01528	0.00624	0.00588	0.00314	0.04069		1465.99	0.00814	0.29569	0.00794	0.01041	0.01857	0.0188	0.25863	0.04833
1465.99	0.01176	0.00434	0.00963	0.01218	0.0051	0.00692	0.00197	0.03759		1466.11	0.00894	0.32615	0.00546	0.01557	0.02049	0.01908	0.2596	0.05487
1466.11	0.01126	0.00395	0.01872	0.01216	0.00428	0.00784	0.00155	0.03568		1466.23	0.00767	0.33766	0.00674	0.01793	0.01677	0.01902	0.25879	0.05987
1466.23	0.01344	0.00478	0.03893	0.01336	0.00738	0.00644	0.00281	0.04291		1466.34	0.00749	0.49804	0.00589	0.01101	0.01625	0.02112	0.25764	0.0612
1466.34	0.01781	0.00675	0.06083	0.0153	0.00667	0.00603	0.00313	0.0515		1466.46	0.00776	0.42043	0.00643	0.01213	0.02276	0.02561	0.25764	0.05453
1466.46	0.01943	0.00705	0.07282	0.01479	0.00659	0.00621	0.00298	0.05058		1466.58	0.00917	0.33247	0.00727	0.01496	0.02197	0.01998	0.25862	0.048
1466.58	0.01483	0.00551	0.07127	0.01374	0.00631	0.0052	0.00239	0.04391		1466.69	0.00999	0.33791	0.00928	0.01615	0.02409	0.01719	0.25838	0.0558
1466.69	0.01343	0.00444	0.0665	0.01261	0.00444	0.00601	0.00185	0.03196		1466.81	0.00819	0.3953	0.0081	0.01947	0.0171	0.01936	0.25731	0.058
1466.81	0.0121	0.00513	0.06686	0.01191	0.0054	0.00525	0.00239	0.04262		1466.93	0.00717	0.40846	0.00718	0.01439	0.01716	0.02074	0.25665	0.06467
1466.93	0.01587	0.00647	0.06703	0.01444	0.00836	0.00719	0.00293	0.04723		1467.04	0.00749	0.43023	0.00639	0.01458	0.01855	0.02404	0.25813	0.06047
1467.04	0.01795	0.00693	0.0678	0.01451	0.00572	0.00669	0.00255	0.05076		1467.16	0.00869	0.37055	0.00704	0.01439	0.02264	0.02101	0.26113	0.05707
1467.16	0.01451	0.00649	0.07278	0.013	0.00656	0.00459	0.00264	0.045		1467.28	0.00901	0.36666	0.00695	0.01535	0.0213	0.01941	0.26425	0.0516
1467.28	0.01557	0.00618	0.08198	0.01323	0.00696	0.00575	0.00248	0.04744		1467.39	0.01004	0.37581	0.00651	0.01721	0.02118	0.01993	0.2639	0.0552
1467.39	0.01478	0.0063	0.09036	0.01332	0.00815	0.00458	0.0031	0.045		1467.51	0.00809	0.38054	0.00709	0.0118	0.01815	0.02325	0.26054	0.05067
1467.51	0.01495	0.00678	0.09153	0.01333	0.00809	0.00544	0.00321	0.04696		1467.63	0.00845	0.35346	0.00781	0.01787	0.01862	0.01927	0.25861	0.05675
1467.63	0.0142	0.00636	0.0853	0.01294	0.00721	0.00588	0.0024	0.04776		1467.74	0.00841	0.29108	0.00727	0.01634	0.02022	0.01931	0.25986	0.05887
1467.74	0.01035	0.00505	0.0782	0.01256	0.00593	0.00547	0.00263	0.04527		1467.86	0.00782	0.24126	0.00669	0.01667	0.01937	0.0162	0.26222	0.06053
1467.86	0.01335	0.0044	0.07327	0.01071	0.00541	0.00696	0.00109	0.03445		1467.98	0.0088	0.31363	0.00718	0.01508	0.01881	0.01945	0.26304	0.05313
1467.98	0.01306	0.00539	0.06945	0.01163	0.006	0.00505	0.0023	0.03747		1468.09	0.00881	0.3928	0.00616	0.01488	0.01742	0.02395	0.26186	0.05213
1468.09	0.01649	0.00762	0.06691	0.01436	0.00701	0.00563	0.00316	0.05103		1468.21	0.00808	0.45613	0.00718	0.00979	0.02366	0.02445	0.26087	0.05273
1468.21	0.01978	0.01041	0.06506	0.01414	0.00874	0.00406	0.0042	0.05875		1468.33	0.00743	0.47447	0.00666	0.01312	0.01997	0.02219	0.26141	0.0586
1468.33	0.03046	0.01297	0.06103	0.01536	0.00736	0.00625	0.00271	0.0467		1468.44	0.00881	0.34801	0.00677	0.01319	0.02342	0.01956	0.26261	0.0584
1468.44	0.05564	0.01781	0.0558	0.01253	0.00669	0.00632	0.00265	0.04401		1468.56	0.00972	0.34955	0.00764	0.01889	0.02106	0.01944	0.26356	0.0594
1468.56	0.11923	0.03135	0.05052	0.01139	0.00424	0.00733	0.00261	0.04155		1468.68	0.00759	0.34767	0.00684	0.02146	0.01785	0.02057	0.26421	0.0554
1468.68	0.24735	0.0668	0.04715	0.01207	0.0057	0.00618	0.00297	0.04115		1468.79	0.00783	0.43676	0.00662	0.01462	0.01834	0.02096	0.26528	0.0556
1468.79	0.34314	0.14211	0.04468	0.01367	0.00709	0.00537	0.00356	0.04583		1468.91	0.00828	0.41238	0.00849	0.01431	0.01808	0.022	0.26631	0.05627
1468.91	0.32356	0.26458	0.04191	0.01393	0.00757	0.00666	0.00357	0.05171		1469.03	0.00814	0.41266	0.00827	0.01415	0.02193	0.02465	0.26761	0.0538
1469.03	0.21408	0.35406	0.03773	0.01293	0.00695	0.0076	0.00274	0.05682		1469.14	0.00954	0.32734	0.00734	0.01531	0.01851	0.02185	0.26781	0.05793
1469.14	0.11242	0.33242	0.03309	0.01197	0.00617	0.00607	0.00274	0.04445		1469.26	0.00917	0.34449	0.00652	0.01949	0.02169	0.02021	0.2658	0.05567
1469.26	0.07056	0.24928	0.02895	0.01159	0.00605	0.0059	0.00263	0.04873		1469.38	0.00757	0.34214	0.0054	0.0135	0.02041	0.0216	0.26405	0.05347
1469.38	0.06455	0.17146	0.0265	0.01263	0.00678	0.00486	0.00274	0.03836		1469.49	0.00853	0.40054	0.00773	0.01576	0.02022	0.02561	0.26433	0.05555
1469.49	0.08492	0.12097	0.02435	0.01237	0.00731	0.00449	0.00168	0.04316		1469.61	0.0089	0.28432	0.00648	0.01669	0.02403	0.02259	0.26574	0.0574
1469.61	0.14705	0.09912	0.02158	0.01148	0.00596	0.00614	0.00257	0.04297		1469.73	0.0096	0.36959	0.00733	0.01499	0.02131	0.01762	0.2665	0.05733
1469.73	0.23847	0.10972	0.01923	0.00941	0.00646	0.00871	0.0021	0.04175		1469.84	0.00845	0.35487	0.00733	0.01441	0.01992	0.02278	0.26547	0.05427
1469.84	0.30327	0.17466	0.0177	0.01207	0.00703	0.00735	0.00295	0.03829		1469.96	0.00734	0.32747	0.00549	0.0112	0.0184	0.01968	0.26334	0.0566
1469.96	0.2561	0.28432	0.01707	0.01338	0.0083	0.00451	0.00381	0.04328		1470.08	0.00723	0.41575	0.00712	0.01534	0.01482	0.0255	0.2615	0.05753
1470.08	0.15507	0.34213	0.01634	0.01418	0.0094	0.00442	0.00303	0.049		1470.19	0.00756	0.42992	0.00653	0.01146	0.02055	0.02099	0.26187	0.05553
1470.19	0.08279	0.29625	0.01482	0.0134	0.00977	0.00511	0.00275	0.04512		1470.31	0.00936	0.31545	0.00882	0.01384	0.02208	0.02029	0.26182	0.0604
1470.31	0.04981	0.20639	0.01285	0.01095	0.0155	0.00808	0.00218	0.04384		1470.43	0.01002	0.32375	0.00805	0.01973	0.02067	0.01765	0.26252	0.05625
1470.43	0.04026	0.1309	0.01171	0.01058	0.02539	0.00509	0.00213	0.04239		1470.54	0.00865	0.41593	0.00637	0.01701	0.01697	0.02049	0.26179	0.05527
1470.54	0.05649	0.08952	0.0121	0.01354	0.03167	0.00495	0.00314	0.04815		1470.66	0.00708	0.3816	0.00453	0.01115	0.0167	0.02225	0.26138	0.05553
1470.66	0.0772	0.06916	0.01222	0.01499	0.02288	0.00487	0.00279	0.05501		1470.78	0.00809	0.43365	0.00626	0.01614	0.01951	0.02235	0.26127	0.0556
1470.78	0.09709	0.06654	0.01095	0.01437	0.01666	0.00696	0.00314	0.04394		1470.89	0.00799	0.2885	0.00756	0.01417	0.02215	0.01989	0.26127	0.05247
1470.89	0.09752	0.0845	0.00938	0.02069	0.00948	0.00502	0.00257	0.04177		1471.01	0.00849	0.32895	0.00849	0.01419	0.02311	0.01985	0.26103	0.0586
1471.01	0.07033	0.11929	0.00867	0.03255	0.00823	0.00602	0.00199	0.03744		1471.13	0.00967	0.33244	0.00684	0.02465	0.02087	0.02134	0.25999	0.0578
1471.13	0.04938	0.1345	0.00862	0.04197	0.00996	0.00506	0.00263	0.04942		1471.24	0.00884	0.38638	0.00626	0.01604	0.01875	0.02511	0.25935	0.05553
1471.24	0.03839	0.11183	0.00952	0.04419	0.01338	0.00425	0.00354	0.05023		1471.36	0.00836	0.44276	0.00653	0.01622	0.01941	0.02371	0.26007	0.05335
1471.36	0.03141	0.07688	0.00973	0.03909	0.02166	0.00512	0.00296	0.04119		1471.48	0.00778	0.36998	0.00765	0.01391	0.01705	0.0193	0.26132	0.0578
1471.48	0.02584	0.04687	0.00872	0.02721	0.02813	0.00649	0.00287	0.04096		1471.59	0.00825	0.30144	0.00932	0.01424	0.0216	0.01952	0.26195	0.0552
1471.59	0.02026	0.02769	0.00727	0.01622	0.0188	0.00888	0.00124	0.02817		1471.71	0.00858	0.20148	0.00849	0.0128	0.02069	0.01915	0.26146	0.05773
1471.71	0.02229	0.02117	0.00701	0.01261	0.01353	0.00644	0.0024	0.03465		1471.83	0.00816	0.36776	0.00653	0.01573	0.01705	0.02089	0.26163	0.05427
1471.83	0.0332	0.0241	0.00809	0.01819	0.0128	0.00594	0.00336	0.04254		1471.94	0.00698	0.48708	0.00575	0.01487	0.02138	0.02499	0.26401	0.05647
1471.94	0.0378	0.03293	0.0088	0.02828	0.01355	0.00552	0.00444	0.05824		1472.06	0.00821	0.44234	0.00713	0.01353	0.01737	0.02185	0.26572	0.05687
1472.06	0.02904	0.03931	0.00799	0.03674	0.01248	0.00441	0.00318	0.05192		1472.18	0.00822	0.30369	0.00897	0.01909	0.02046	0.01934	0.26677	0.05513
1472.18	0.01781	0.03239	0.00643	0.03467	0.00823	0.00639	0.00234	0.04001		1472.29	0.00931	0.34238	0.00695	0.01687	0.02607	0.01735	0.26733	0.0592
1472.29	0.01212	0.02191	0.00608	0.03186	0.00843	0.00734	0.00151	0.02862		1472.41	0.00922	0.25421	0.00713	0.01667	0.02009	0.01636	0.2701	0.05573
1472.41	0.01389	0.01701	0.00718	0.02771	0.01387	0.00679	0.00212	0.03708		1472.53	0.00863	0.40787	0.0065	0.01961	0.02037	0.02063	0.27501	0.05527
1472.53	0.01966	0.01663	0.00856	0.02363	0.0177	0.00487	0.00333	0.05406		1472.64	0.00826	0.41791	0.007	0.01389	0.02183	0.02715	0.27919	0.05567
1472.64	0.02682	0.01542	0.00847	0.01923	0.01752	0.00481	0.0037	0.05244		1472.76	0.00928	0.3663	0.00879	0.01389	0.02164	0.02176	0.28088	0.05707
1472.76	0.0203	0.01361	0.00747	0.01698	0.01066	0.00466	0.0031	0.04145		1472.88	0.00993	0.31266	0.00848	0.01579	0.01838	0.02007	0.28052	0.05807
1472.88	0.01883	0.01066	0.00594	0.01532	0.00849	0.00606	0.00291	0.03766		1472.99	0.0091	0.28498	0.00691	0.01504	0.01912	0.01806	0.27905	0.05687
1472.99	0.01014	0.00978	0.00567	0.01701	0.00711	0.00648	0.00221	0.03324		1473.11	0.00839	0.36587	0.00685	0.01673	0.01791	0.01686	0.28007	0.06173
1473.11	0.01622	0.01097	0.0063	0.02009	0.00823	0.00617	0.00232	0.03414		1473.23	0.0077	0.34875	0.00635	0.01176	0.01803	0.01928	0.28358	0.05545
1473.23	0.01293	0.01178	0.00742	0.02086	0.00805	0.00594	0.0025	0.03792		1473.34	0.00798	0.40652	0.00611	0.01556	0.01864	0.01938	0.2872	0.0502
1473.34	0.01513	0.01089	0.00805	0.0215	0.00883	0.00561	0.00275	0.04592		1473.46	0.0087	0.34309	0.00756	0.0131	0.02131	0.02022	0.28894	0.0534
1473.46	0.01508	0.0087	0.00823	0.01692	0.00866	0.00628	0.0027	0.03813		1473.58	0.0086	0.29501	0.00718	0.01849	0.0167	0.02003	0.28945	0.05947
1473.58	0.01331	0.00755	0.00858	0.0137	0.00784	0.00545	0.00283	0.03766		1473.69	0.0088	0.33314	0.00637	0.01845	0.02091	0.01875	0.28944	0.0574
1473.69	0.01469	0.00771	0.00958	0.01301	0.00836	0.0054	0.00252	0.03966		1473.81	0.00886	0.39496	0.00773	0.01451	0.01739	0.02117	0.29035	0.05907
1473.81	0.01789	0.00874	0.01049	0.01391	0.00704	0.00467	0.00371	0.0481		1473.93	0.0086	0.48327	0.0065	0.01607	0.01521	0.02033	0.29158	0.05227
1473.93	0.01736	0.0086	0.0101	0.01287	0.00619	0.00641	0.00313	0.0455		1474.04	0.00833	0.36666	0.00798	0.01423	0.02278	0.01953	0.29359	0.05367
1474.04	0.01472	0.00732	0.00937	0.01325	0.00675	0.00665	0.00217	0.03711		1474.16	0.00867	0.34768	0.00595	0.01858	0.02238	0.01841	0.29491	0.05335
1474.16	0.01374	0.0064	0.00893	0.0142	0.00714	0.00562	0.00152	0.03228		1474.28	0.00835	0.38795	0.00762	0.01673	0.01625	0.01722	0.29582	0.05753
1474.28	0.01412	0.00662	0.01003	0.0133	0.00772	0.00531	0.00231	0.03909		1474.39	0.00923	0.48555	0.00683	0.0151	0.01925	0.02217	0.29683	0.05713
1474.39	0.01842	0.0079	0.01146	0.01455	0.00893	0.00627	0.00297	0.04907		1474.51	0.00783	0.39288	0.00635	0.01783	0.01718	0.02255	0.29687	0.05653
1474.51	0.01584	0.00798	0.01242	0.01553	0.00868	0.00576	0.00267	0.0498		1474.63	0.0087	0.32168	0.00659	0.01757	0.01927	0.01935	0.29537	0.0556
1474.63	0.01639	0.00644	0.01265	0.01398	0.00841	0.00442	0.00206	0.04318		1474.74	0.00875	0.21552	0.00689	0.01688	0.02207	0.01998	0.29323	0.0562
1474.74	0.01107	0.00519	0.01182	0.01229	0.00563	0.00469	0.00234	0.03379		1474.86	0.00906	0.26553	0.007	0.02033	0.01859	0.01836	0.29122	0.0556
1474.86	0.01121	0.0044	0.01122	0.01018	0.00638	0.00706	0.00138	0.03573		1474.98	0.00903	0.32348	0.00807	0.01556	0.0236	0.01892	0.2902	0.05687
1474.98	0.00893	0.00518	0.01128	0.01188	0.00568	0.00658	0.00212	0.03651		1475.09	0.00934	0.38408	0.0066	0.01682	0.01907	0.01886	0.28939	0.05653
1475.09	0.01274	0.00584	0.01186	0.01376	0.00605	0.00588	0.00233	0.03875		1475.21	0.00858	0.45498	0.00646	0.01593	0.02325	0.02263	0.28841	0.05545
1475.21	0.01285	0.00633	0.012	0.01382	0.00754	0.00603	0.00377	0.04381		1475.33	0.00761	0.45384	0.00652	0.01702	0.02103	0.01964	0.28633	0.0506
1475.33	0.01469	0.00589	0.01135	0.01368	0.00816	0.00526	0.00281	0.04367		1475.44	0.00726	0.3507	0.00603	0.01238	0.02248	0.02139	0.28315	0.05367
1475.44	0.01309	0.00493	0.01098	0.01269	0.00598	0.00597	0.0023	0.03704		1475.56	0.00815	0.33486	0.00659	0.01528	0.02103	0.0178	0.28049	0.05527
1475.56	0.01098	0.005	0.01157	0.01085	0.0069	0.00565	0.00362	0.03673		1475.68	0.00956	0.39908	0.00733	0.01616	0.02175	0.02027	0.27878	0.05947
1475.68	0.01503	0.00562	0.01177	0.01249	0.00655	0.00546	0.00298	0.0451		1475.79	0.00848	0.43412	0.00894	0.01678	0.02611	0.02126	0.27761	0.05953
1475.79	0.01619	0.00628	0.01155	0.0131	0.00661	0.0065	0.00313	0.04775		1475.91	0.00786	0.38952	0.00716	0.01664	0.02006	0.02009	0.27519	0.05387
1475.91	0.01719	0.00593	0.01068	0.01259	0.00636	0.00617	0.00292	0.0487		1476.03	0.00835	0.3043	0.00772	0.01394	0.0194	0.02016	0.27327	0.05607
1476.03	0.01738	0.0057	0.00975	0.01304	0.00713	0.00546	0.00263	0.03935		1476.14	0.0079	0.38649	0.0073	0.01638	0.02007	0.01943	0.27094	0.0515
1476.14	0.01737	0.00585	0.00921	0.01187	0.00687	0.00556	0.00251	0.0409		1476.26	0.00906	0.32075	0.0062	0.01565	0.02158	0.02182	0.26917	0.0582
1476.26	0.01446	0.00659	0.00887	0.01243	0.00816	0.00668	0.00257	0.03655		1476.38	0.00936	0.36719	0.00631	0.01605	0.01593	0.02167	0.26746	0.05913
1476.38	0.01434	0.00709	0.00931	0.01267	0.00684	0.00641	0.0029	0.04063		1476.49	0.00842	0.29004	0.00711	0.01467	0.02138	0.02107	0.26477	0.0588
1476.49	0.01772	0.00858	0.00953	0.01307	0.0083	0.00473	0.00269	0.04521		1476.61	0.00842	0.32414	0.00617	0.01361	0.01907	0.02061	0.26197	0.059
1476.61	0.01793	0.00853	0.00936	0.01314	0.0082	0.00475	0.00271	0.04139		1476.73	0.00944	0.38855	0.00692	0.01618	0.0244	0.01816	0.25961	0.056
1476.73	0.01509	0.00749	0.00841	0.01196	0.00648	0.00648	0.00246	0.03598		1476.84	0.0091	0.28673	0.00775	0.01417	0.02174	0.01649	0.25874	0.0548
1476.84	0.01227	0.00528	0.00701	0.00925	0.00544	0.00698	0.00203	0.02893		1476.96	0.00876	0.24372	0.00713	0.01888	0.02149	0.01669	0.25804	0.05613
1476.96	0.01227	0.00458	0.00651	0.01071	0.00641	0.00702	0.00188	0.03274		1477.08	0.00826	0.37593	0.00686	0.01141	0.02101	0.01952	0.25598	0.0562
1477.08	0.01519	0.00669	0.00733	0.01062	0.00571	0.00566	0.00206	0.0388		1477.19	0.00719	0.36805	0.0064	0.01586	0.01809	0.02282	0.2542	0.0572
1477.19	0.01876	0.00951	0.008	0.01457	0.008	0.00421	0.00276	0.04993		1477.31	0.00747	0.42714	0.00785	0.0157	0.01934	0.02303	0.25329	0.0558
1477.31	0.01859	0.00976	0.00766	0.0144	0.00813	0.00442	0.00318	0.0502		1477.43	0.00993	0.356	0.00739	0.01572	0.01666	0.02235	0.25346	0.05787
1477.43	0.01221	0.00836	0.00669	0.01155	0.0083	0.00726	0.00179	0.04396		1477.54	0.0104	0.35289	0.00852	0.0135	0.02349	0.01898	0.25339	0.05767
1477.54	0.0147	0.00696	0.00634	0.01004	0.0066	0.00552	0.00198	0.03668		1477.66	0.00795	0.38716	0.00611	0.01564	0.02172	0.01998	0.252	0.05807
1477.66	0.01499	0.00682	0.00644	0.01223	0.00642	0.00653	0.00215	0.0375		1477.78	0.00963	0.39539	0.00608	0.01435	0.01822	0.02294	0.25135	0.05833
1477.78	0.01631	0.00761	0.00657	0.01296	0.00832	0.00635	0.00235	0.04913		1477.89	0.00803	0.37433	0.0067	0.01183	0.01768	0.0218	0.25213	0.059
1477.89	0.01514	0.00728	0.00618	0.01285	0.00732	0.00586	0.00309	0.0379		1478.01	0.00816	0.33819	0.00865	0.0104	0.02073	0.01906	0.25501	0.05367
1478.01	0.01558	0.00692	0.00575	0.01179	0.00759	0.00684	0.00258	0.04442		1478.13	0.00806	0.40894	0.00692	0.01517	0.01443	0.01996	0.25723	0.05365
1478.13	0.01564	0.00753	0.00571	0.01306	0.00795	0.00445	0.0027	0.0403		1478.24	0.00776	0.34823	0.00681	0.01526	0.02098	0.02153	0.25648	0.05213
1478.24	0.01665	0.00804	0.00588	0.01353	0.00917	0.00444	0.00299	0.0464		1478.36	0.00748	0.41848	0.0059	0.01272	0.01893	0.01958	0.25385	0.0592
1478.36	0.01877	0.00863	0.00625	0.01637	0.00917	0.00422	0.00256	0.04164		1478.48	0.00812	0.33363	0.00726	0.0153	0.02383	0.01744	0.25225	0.06213
1478.48	0.01454	0.00714	0.00587	0.01579	0.00727	0.00452	0.00256	0.04426		1478.59	0.00827	0.32815	0.0074	0.01498	0.0204	0.01909	0.25286	0.05907
1478.59	0.01185	0.00538	0.00546	0.01286	0.00622	0.00705	0.0015	0.03031		1478.71	0.00873	0.25338	0.00663	0.01204	0.02282	0.01781	0.25509	0.054
1478.71	0.01153	0.00429	0.00502	0.0106	0.00515	0.00689	0.00101	0.03196		1478.83	0.00844	0.29224	0.00687	0.01367	0.01712	0.01913	0.25659	0.05127
1478.83	0.01148	0.0048	0.00497	0.0136	0.00671	0.00541	0.00178	0.04111		1478.94	0.00784	0.33944	0.00663	0.01379	0.0191	0.02209	0.25659	0.05587
1478.94	0.0128	0.007	0.00555	0.0169	0.00776	0.00513	0.00246	0.03959		1479.06	0.0075	0.4453	0.00621	0.01159	0.0174	0.02451	0.25612	0.05653
1479.06	0.01785	0.00824	0.00633	0.01745	0.00904	0.00499	0.00338	0.05118		1479.18	0.00872	0.38087	0.00607	0.01378	0.01836	0.0227	0.25568	0.0619
1479.18	0.01618	0.0076	0.00598	0.01616	0.00809	0.00528	0.00289	0.04685		1479.29	0.00827	0.34269	0.00863	0.01666	0.02393	0.02147	0.25552	0.05827
1479.29	0.01373	0.0059	0.00516	0.01533	0.00659	0.00558	0.00232	0.0373		1479.41	0.0086	0.30329	0.00746	0.01929	0.02327	0.01984	0.25623	0.05567
1479.41	0.01296	0.00493	0.00494	0.01392	0.00621	0.00615	0.00162	0.0415		1479.53	0.00871	0.34394	0.00606	0.01628	0.02199	0.01863	0.25796	0.0482
1479.53	0.01417	0.00515	0.00537	0.01502	0.00711	0.00619	0.00265	0.03719		1479.64	0.00891	0.36804	0.00716	0.01252	0.0165	0.01994	0.25996	0.0476
1479.64	0.01423	0.00589	0.00568	0.015	0.00743	0.0045	0.00272	0.04049		1479.76	0.00877	0.36283	0.00623	0.01384	0.02247	0.02094	0.26069	0.05767
1479.76	0.01539	0.00627	0.00563	0.01478	0.00854	0.00615	0.00238	0.04401		1479.88	0.00869	0.34295	0.00604	0.01628	0.02249	0.02164	0.26126	0.05953
1479.88	0.01385	0.00575	0.00513	0.01569	0.00629	0.00464	0.00241	0.04137		1479.99	0.00869	0.31095	0.00841	0.01421	0.02251	0.0187	0.26114	0.06613
1479.99	0.01085	0.00542	0.00481	0.01531	0.00705	0.00466	0.00223	0.03927		1480.11	0.0095	0.35138	0.00697	0.01302	0.02115	0.01875	0.25998	0.0577
1480.11	0.00911	0.00511	0.00469	0.01388	0.00692	0.00413	0.00237	0.03727		1480.23	0.00768	0.3025	0.00704	0.01515	0.01989	0.01892	0.25953	0.04807
1480.23	0.01211	0.00515	0.00522	0.01468	0.00646	0.00473	0.00296	0.04293		1480.34	0.00784	0.32686	0.00662	0.01377	0.0186	0.0193	0.25987	0.04933
1480.34	0.00997	0.00512	0.00586	0.01365	0.00649	0.00552	0.00259	0.03758		1480.46	0.00778	0.33938	0.00808	0.01572	0.02249	0.01859	0.26026	0.05567
1480.46	0.01084	0.00466	0.00606	0.01207	0.00586	0.00689	0.00171	0.03677		1480.58	0.008	0.34075	0.0067	0.01653	0.01925	0.01896	0.26093	0.0624
1480.58	0.01454	0.00401	0.00574	0.0119	0.00523	0.00678	0.00176	0.02974		1480.69	0.00971	0.35348	0.00627	0.01778	0.02233	0.02146	0.26075	0.06187
1480.69	0.01552	0.00452	0.00574	0.0122	0.00548	0.00573	0.00244	0.03189		1480.81	0.00726	0.37705	0.00726	0.01353	0.01681	0.02016	0.2601	0.0598
1480.81	0.01516	0.00535	0.00588	0.01343	0.00692	0.00433	0.0024	0.04086		1480.93	0.00716	0.37909	0.00723	0.01141	0.01515	0.02218	0.25882	0.05673
1480.93	0.01915	0.00624	0.00656	0.01441	0.00913	0.00488	0.00338	0.04295		1481.04	0.00762	0.3599	0.0071	0.00979	0.01597	0.01965	0.25833	0.0552
1481.04	0.01577	0.00637	0.00641	0.01325	0.00654	0.00695	0.00289	0.04289		1481.16	0.00865	0.32761	0.00766	0.01141	0.02244	0.01832	0.25819	0.05275
1481.16	0.01402	0.00481	0.00574	0.01206	0.00647	0.00944	0.00343	0.04613		1481.28	0.00991	0.31587	0.0082	0.01101	0.02509	0.01775	0.25791	0.058
1481.28	0.01061	0.00383	0.0056	0.01161	0.0046	0.00749	0.00123	0.02873		1481.39	0.00862	0.38881	0.0076	0.01404	0.01703	0.02051	0.25763	0.05527
1481.39	0.01567	0.00481	0.00643	0.01259	0.00714	0.00461	0.00253	0.04257		1481.51	0.00747	0.47363	0.0062	0.01632	0.01952	0.02182	0.2572	0.05753
1481.51	0.01755	0.00647	0.00729	0.01396	0.00729	0.00581	0.00303	0.04124		1481.63	0.00735	0.37148	0.0065	0.01036	0.01776	0.02061	0.25672	0.05393
1481.63	0.01718	0.00642	0.00689	0.01313	0.00827	0.00658	0.0034	0.04148		1481.74	0.00774	0.3195	0.00802	0.01234	0.02437	0.02076	0.25557	0.05487
1481.74	0.01513	0.00478	0.0062	0.01147	0.00625	0.00699	0.00215	0.03534		1481.86	0.00817	0.27933	0.00817	0.01205	0.02449	0.02177	0.25457	0.05467
1481.86	0.01517	0.00368	0.00573	0.01055	0.004	0.00692	0.00217	0.03687		1481.98	0.00873	0.3385	0.00705	0.01586	0.02412	0.02201	0.25322	0.05453
1481.98	0.01246	0.00486	0.00588	0.01252	0.0065	0.00497	0.00196	0.04315		1482.09	0.00861	0.38524	0.00745	0.01884	0.02194	0.02353	0.25114	0.0612
1482.09	0.01898	0.00635	0.00648	0.01385	0.00558	0.00333	0.00356	0.0448		1482.21	0.00793	0.51168	0.00705	0.01652	0.02437	0.02062	0.25028	0.05775
1482.21	0.0182	0.00649	0.00706	0.01316	0.00769	0.0038	0.00328	0.04836		1482.33	0.00781	0.34275	0.00729	0.01497	0.02049	0.0188	0.24992	0.049
1482.33	0.01297	0.0047	0.00673	0.01128	0.00705	0.00607	0.00276	0.03181		1482.44	0.00814	0.35063	0.00727	0.01384	0.02291	0.01509	0.24952	0.0556
1482.44	0.00618	0.00299	0.00604	0.00903	0.00415	0.00789	0.00174	0.01975		1482.56	0.00993	0.31872	0.00744	0.01323	0.02046	0.01531	0.24776	0.05333
1482.56	0.00742	0.00232	0.00567	0.00799	0.00372	0.00777	0.00114	0.02905		1482.68	0.0087	0.40065	0.00693	0.01216	0.02141	0.0206	0.24636	0.06193
1482.68	0.01385	0.00433	0.00637	0.01084	0.00577	0.00422	0.00213	0.04022		1482.79	0.00834	0.50756	0.00675	0.01323	0.01874	0.02401	0.24695	0.05907
1482.79	0.02128	0.00747	0.00747	0.01381	0.00874	0.0029	0.00408	0.05046		1482.91	0.00721	0.46595	0.00859	0.00972	0.01685	0.0227	0.24711	0.05653
1482.91	0.0215	0.00834	0.00729	0.01427	0.00931	0.00505	0.00432	0.05396		1483.03	0.00858	0.40412	0.00793	0.01675	0.021	0.02217	0.24623	0.0558
1483.03	0.01597	0.00657	0.00614	0.01169	0.0076	0.00785	0.00315	0.04153		1483.14	0.00863	0.33799	0.00747	0.01517	0.02247	0.01691	0.24495	0.0534
1483.14	0.00835	0.0034	0.00501	0.0085	0.00516	0.00828	0.00173	0.0331		1483.26	0.00968	0.28865	0.00795	0.01594	0.02207	0.01835	0.24436	0.05165
1483.26	0.00584	0.00266	0.00525	0.00853	0.00369	0.00503	0.00243	0.02861		1483.38	0.00837	0.41829	0.0063	0.01263	0.01929	0.01997	0.24634	0.055
1483.38	0.01144	0.00512	0.00656	0.01137	0.00586	0.00455	0.00247	0.04329		1483.49	0.008	0.44778	0.00683	0.01283	0.01831	0.02473	0.2495	0.05973
1483.49	0.01842	0.00725	0.00735	0.01423	0.00746	0.00444	0.00304	0.05122		1483.61	0.0092	0.45814	0.00736	0.01163	0.02125	0.02373	0.25066	0.05913
1483.61	0.0167	0.00748	0.00685	0.01336	0.00874	0.00489	0.00362	0.0536		1483.73	0.00936	0.35331	0.0077	0.0161	0.01853	0.01938	0.24887	0.05853
1483.73	0.01685	0.00581	0.00586	0.01223	0.00666	0.00539	0.0024	0.04509		1483.84	0.00957	0.24144	0.00703	0.01398	0.02101	0.01639	0.246	0.057
1483.84	0.01098	0.00416	0.0047	0.00953	0.00467	0.0046	0.00182	0.037		1483.96	0.00821	0.30807	0.00673	0.01122	0.01707	0.01911	0.24499	0.05747
1483.96	0.00823	0.00349	0.00463	0.01028	0.00515	0.00384	0.00191	0.03624		1484.08	0.00795	0.33168	0.00649	0.00969	0.01883	0.0179	0.2465	0.05347
1484.08	0.01301	0.0043	0.00553	0.01079	0.00502	0.0046	0.00233	0.04188		1484.19	0.00779	0.4309	0.00737	0.01436	0.01471	0.02216	0.24893	0.05547
1484.19	0.01643	0.00536	0.00614	0.01142	0.00535	0.00634	0.0019	0.04311		1484.31	0.00833	0.40435	0.00799	0.01437	0.01907	0.01925	0.24977	0.05555
1484.31	0.01291	0.00556	0.00582	0.01113	0.00701	0.00563	0.00261	0.04391		1484.43	0.00762	0.3492	0.00665	0.01343	0.02362	0.01932	0.24908	0.05447
1484.43	0.01405	0.00499	0.00537	0.01089	0.00607	0.00576	0.00244	0.0452		1484.54	0.00953	0.39006	0.0066	0.01658	0.01713	0.0182	0.24785	0.0524
1484.54	0.01029	0.0049	0.00522	0.01015	0.00609	0.0052	0.00258	0.04068		1484.66	0.00866	0.39742	0.00745	0.01071	0.01526	0.02107	0.24753	0.0528
1484.66	0.01263	0.00536	0.00572	0.01037	0.0064	0.00435	0.00228	0.0476		1484.78	0.00821	0.39252	0.00703	0.01133	0.02077	0.02043	0.24766	0.05453
1484.78	0.01709	0.00621	0.00604	0.01293	0.00728	0.00495	0.0028	0.04903		1484.89	0.00795	0.38508	0.00798	0.01196	0.02077	0.01851	0.24836	0.0552
1484.89	0.01216	0.0055	0.00566	0.01094	0.0082	0.00533	0.00223	0.04557		1485.01	0.0086	0.3818	0.00728	0.01419	0.01798	0.01758	0.24933	0.05787
1485.01	0.01101	0.00429	0.00492	0.01123	0.0048	0.0067	0.00191	0.03587		1485.13	0.00901	0.40938	0.00799	0.01747	0.01617	0.0186	0.2505	0.05847
1485.13	0.00975	0.00447	0.00526	0.01161	0.00593	0.00439	0.00258	0.03654		1485.24	0.00886	0.41041	0.00676	0.01473	0.01871	0.02065	0.25181	0.0598
1485.24	0.01239	0.00591	0.00617	0.0127	0.00596	0.00558	0.00277	0.04549		1485.36	0.00886	0.45153	0.00718	0.01435	0.01907	0.02369	0.25275	0.0536
1485.36	0.01723	0.00702	0.00656	0.01366	0.0085	0.00315	0.00298	0.0461		1485.48	0.00835	0.34456	0.00798	0.0136	0.01688	0.02001	0.25252	0.0488
1485.48	0.01444	0.00588	0.0061	0.01281	0.00876	0.00446	0.00298	0.03954		1485.59	0.00839	0.3028	0.00683	0.01379	0.02024	0.01934	0.25139	0.0558
1485.59	0.01026	0.00463	0.00583	0.01153	0.00613	0.00626	0.00291	0.03534		1485.71	0.00887	0.33928	0.00688	0.0151	0.01999	0.01492	0.25021	0.0558
1485.71	0.01255	0.00389	0.00513	0.01164	0.00521	0.00574	0.00188	0.02923		1485.83	0.00983	0.35587	0.00712	0.01514	0.02165	0.01794	0.2503	0.06093
1485.83	0.00919	0.00392	0.00538	0.01052	0.00516	0.00601	0.00201	0.03512		1485.94	0.01014	0.40154	0.00817	0.01503	0.02591	0.01917	0.25085	0.06133
1485.94	0.01181	0.00474	0.00633	0.01124	0.00472	0.0044	0.00215	0.0336		1486.06	0.00851	0.42789	0.0085	0.01521	0.0197	0.01801	0.25167	0.0574
1486.06	0.0081	0.00556	0.00929	0.01303	0.00722	0.00404	0.00255	0.04317		1486.18	0.0075	0.44609	0.00708	0.02017	0.02014	0.0211	0.25185	0.05247
1486.18	0.01454	0.00533	0.01352	0.01325	0.00737	0.00558	0.00255	0.04304		1486.29	0.00717	0.37997	0.00565	0.01591	0.01522	0.01958	0.25077	0.05453
1486.29	0.01204	0.00482	0.01822	0.01203	0.00398	0.00682	0.00244	0.04517		1486.41	0.00911	0.28251	0.0063	0.01592	0.02041	0.01789	0.25022	0.0548
1486.41	0.01355	0.00436	0.02187	0.01064	0.00584	0.0056	0.00236	0.03858		1486.53	0.00851	0.33773	0.00927	0.01291	0.02636	0.0189	0.25097	0.0592
1486.53	0.01221	0.00483	0.02408	0.01297	0.00734	0.0046	0.00252	0.04021		1486.64	0.01009	0.31358	0.00823	0.01191	0.02061	0.01975	0.2512	0.05787
1486.64	0.01062	0.00524	0.02478	0.01279	0.00651	0.0044	0.00249	0.04315		1486.76	0.00826	0.355	0.00725	0.01818	0.01594	0.02119	0.25152	0.05547
1486.76	0.01513	0.00537	0.02412	0.01252	0.00615	0.00584	0.00278	0.03823		1486.88	0.00858	0.36353	0.00655	0.01517	0.02188	0.01956	0.25146	0.0572
1486.88	0.01288	0.00458	0.02328	0.01042	0.00489	0.00489	0.00306	0.04001		1486.99	0.00809	0.37389	0.00671	0.0146	0.02273	0.01935	0.25171	0.05493
1486.99	0.01376	0.00424	0.02396	0.01172	0.00612	0.00522	0.00238	0.03845		1487.11	0.00852	0.34544	0.00774	0.0149	0.02061	0.01679	0.25217	0.062
1487.11	0.01097	0.00455	0.02796	0.01362	0.00679	0.00662	0.00243	0.04146		1487.23	0.00924	0.3167	0.00908	0.01515	0.02224	0.01903	0.25228	0.05593
1487.23	0.01252	0.0049	0.03523	0.01279	0.00634	0.00544	0.00275	0.04173		1487.34	0.00857	0.33782	0.00822	0.01343	0.01806	0.02085	0.25178	0.05547
1487.34	0.0122	0.00577	0.04295	0.01337	0.00715	0.00506	0.00323	0.04172		1487.46	0.00911	0.3905	0.00617	0.01339	0.02152	0.02051	0.25034	0.05145
1487.46	0.01125	0.00603	0.04802	0.0133	0.0079	0.00363	0.00292	0.04668		1487.58	0.01024	0.41495	0.00786	0.01958	0.02443	0.01919	0.24873	0.05353
1487.58	0.01259	0.00612	0.04838	0.01317	0.00615	0.00464	0.00304	0.04776		1487.69	0.0107	0.30615	0.00858	0.01628	0.02479	0.01985	0.24843	0.05593
1487.69	0.01182	0.00399	0.04482	0.01142	0.00549	0.00706	0.00187	0.035		1487.81	0.01005	0.27345	0.00747	0.01668	0.02127	0.0168	0.24913	0.06207
1487.81	0.01077	0.00252	0.04266	0.00912	0.00309	0.00607	0.00164	0.0292		1487.93	0.00859	0.34666	0.00708	0.01708	0.02134	0.01718	0.24918	0.0598
1487.93	0.00867	0.00342	0.05852	0.01039	0.00554	0.00661	0.00259	0.03704		1488.04	0.0086	0.44919	0.00574	0.0143	0.02031	0.02484	0.24898	0.05607
1488.04	0.01379	0.00587	0.15467	0.01245	0.00732	0.00523	0.00296	0.0519		1488.16	0.00839	0.42654	0.00683	0.01106	0.01952	0.02112	0.2485	0.05727
1488.16	0.01532	0.00684	0.36987	0.01378	0.00709	0.0053	0.00348	0.04557		1488.28	0.00908	0.41831	0.00745	0.01151	0.02006	0.02011	0.2494	0.0524
1488.28	0.01549	0.00589	0.59492	0.01312	0.00711	0.00654	0.00194	0.04464		1488.39	0.01026	0.29503	0.00702	0.01358	0.02134	0.02051	0.24984	0.05287
1488.39	0.01224	0.0043	0.73155	0.01122	0.00515	0.00521	0.00203	0.03922		1488.51	0.01133	0.2919	0.01006	0.01471	0.02491	0.01682	0.24971	0.0548
1488.51	0.01295	0.00423	0.78904	0.01016	0.00533	0.00609	0.0025	0.03744		1488.63	0.00868	0.36623	0.00586	0.01609	0.02061	0.01956	0.24917	0.0598
1488.63	0.01154	0.00483	0.78534	0.01148	0.0048	0.00519	0.00211	0.04881		1488.74	0.00856	0.4366	0.00609	0.01546	0.02006	0.02058	0.2502	0.05713
1488.74	0.01706	0.00589	0.75584	0.01189	0.00807	0.00741	0.00286	0.04133		1488.86	0.00937	0.32943	0.00737	0.01282	0.02097	0.01885	0.2526	0.05767
1488.86	0.0127	0.00612	0.71371	0.00939	0.0056	0.00696	0.00344	0.03872		1488.98	0.00988	0.33428	0.00833	0.01377	0.02249	0.02124	0.2549	0.05347
1488.98	0.01544	0.0066	0.68523	0.01102	0.00696	0.00646	0.0025	0.03252		1489.09	0.01119	0.38786	0.00801	0.01709	0.02461	0.02057	0.25558	0.05287
1489.09	0.01836	0.00861	0.73436	0.01103	0.00539	0.00558	0.00304	0.04103		1489.21	0.01001	0.38178	0.0062	0.0179	0.01934	0.02313	0.25348	0.05473
1489.21	0.01626	0.01018	0.85586	0.01298	0.00909	0.00344	0.0036	0.05283		1489.33	0.00991	0.41894	0.00729	0.01834	0.02006	0.01894	0.25158	0.05533
1489.33	0.01708	0.00939	0.96535	0.01206	0.0067	0.0059	0.0024	0.04326		1489.44	0.00999	0.33777	0.00737	0.01621	0.02489	0.01873	0.25167	0.0552
1489.44	0.01242	0.00712	1	0.0107	0.00528	0.00648	0.00233	0.03793		1489.56	0.01019	0.31941	0.00769	0.01658	0.02261	0.01529	0.25295	0.05387
1489.56	0.01086	0.00524	0.9656	0.00813	0.0052	0.00781	0.00207	0.02613		1489.68	0.01154	0.24281	0.0062	0.01546	0.02303	0.01424	0.25389	0.0539
1489.68	0.0092	0.00478	0.90458	0.00871	0.00303	0.00654	0.00261	0.03096		1489.79	0.00998	0.31372	0.00609	0.01335	0.01818	0.01933	0.25313	0.05387
1489.79	0.01297	0.00739	0.8418	0.00933	0.00553	0.0051	0.00168	0.04504		1489.91	0.00948	0.41615	0.0078	0.01644	0.02017	0.02298	0.25203	0.05813
1489.91	0.0229	0.01062	0.77724	0.01213	0.0088	0.00484	0.00284	0.05102		1490.03	0.00899	0.45346	0.0061	0.01389	0.02278	0.02283	0.25214	0.05767
1490.03	0.02121	0.01278	0.72122	0.01155	0.00816	0.00535	0.00342	0.04713		1490.14	0.01002	0.37915	0.00739	0.01288	0.02202	0.02022	0.25247	0.0586
1490.14	0.01777	0.01305	0.69765	0.01025	0.00739	0.00628	0.00308	0.03962		1490.26	0.01133	0.32631	0.00918	0.01533	0.02507	0.01736	0.25258	0.05547
1490.26	0.02375	0.01409	0.68905	0.00882	0.00534	0.00486	0.00216	0.03191		1490.38	0.01131	0.35262	0.00679	0.01692	0.02274	0.01673	0.25209	0.0514
1490.38	0.05052	0.0207	0.67158	0.00936	0.0055	0.00619	0.00298	0.03754		1490.49	0.01045	0.35734	0.00519	0.01613	0.01924	0.02218	0.25264	0.0576
1490.49	0.12177	0.03756	0.6324	0.01141	0.00683	0.00552	0.0028	0.05138		1490.61	0.00986	0.37134	0.00779	0.017	0.01617	0.01866	0.25437	0.059
1490.61	0.30705	0.07574	0.58033	0.01055	0.00795	0.00573	0.00276	0.04159		1490.73	0.01039	0.30356	0.00699	0.01415	0.02164	0.01843	0.25587	0.05973
1490.73	0.60771	0.15252	0.52658	0.01191	0.00771	0.00553	0.00386	0.04075		1490.84	0.01001	0.31616	0.00855	0.01555	0.02175	0.02044	0.25622	0.0581
1490.84	0.89435	0.29163	0.48177	0.01052	0.00692	0.00556	0.00368	0.03601		1490.96	0.01059	0.30795	0.00739	0.01588	0.0187	0.01905	0.25482	0.05053
1490.96	1	0.58243	0.43263	0.01214	0.00834	0.00489	0.00388	0.03704		1491.08	0.0101	0.30166	0.00742	0.01783	0.01922	0.0172	0.25288	0.0528
1491.08	0.8685	0.8953	0.39239	0.01614	0.00652	0.00387	0.00422	0.03639		1491.19	0.00888	0.38394	0.00859	0.00891	0.01831	0.02074	0.25229	0.05553
1491.19	0.63231	1	0.35908	0.01651	0.00772	0.00623	0.00327	0.03847		1491.31	0.01044	0.33578	0.00699	0.01103	0.02065	0.02061	0.25281	0.06267
1491.31	0.48035	0.89934	0.32708	0.01746	0.00617	0.00635	0.00293	0.03803		1491.43	0.00986	0.36543	0.00854	0.0183	0.02036	0.017	0.25397	0.0602
1491.43	0.40253	0.71286	0.29157	0.01586	0.0066	0.00661	0.00251	0.03348		1491.54	0.0108	0.30644	0.00665	0.0181	0.01932	0.01974	0.25387	0.0542
1491.54	0.39716	0.54507	0.25624	0.01369	0.00797	0.0086	0.00238	0.03361		1491.66	0.00863	0.27509	0.00566	0.01465	0.01772	0.01787	0.25207	0.0504
1491.66	0.51925	0.44332	0.22816	0.01526	0.00616	0.00441	0.0026	0.03814		1491.78	0.00828	0.3827	0.00617	0.01446	0.01718	0.02095	0.25015	0.0486
1491.78	0.76747	0.42017	0.20626	0.01425	0.01098	0.00426	0.00368	0.04449		1491.89	0.00856	0.33174	0.00587	0.01434	0.017	0.02131	0.2487	0.0508
1491.89	0.98377	0.52689	0.18599	0.01573	0.01058	0.00681	0.00452	0.04464		1492.01	0.01103	0.37871	0.00809	0.01671	0.02114	0.02053	0.24853	0.06287
1492.01	0.9649	0.76103	0.16387	0.01803	0.01268	0.00717	0.00408	0.03886		1492.13	0.01042	0.35887	0.00769	0.01604	0.02029	0.01721	0.24848	0.0606
1492.13	0.73125	0.9506	0.14241	0.01832	0.02399	0.00696	0.00311	0.03496		1492.24	0.01098	0.31449	0.00907	0.01627	0.02275	0.0165	0.24715	0.0596
1492.24	0.51925	0.94572	0.12365	0.02073	0.06462	0.00518	0.00295	0.03847		1492.36	0.00958	0.36777	0.00657	0.01605	0.01899	0.02235	0.24695	0.06293
1492.36	0.40266	0.7915	0.10861	0.02239	0.19678	0.00519	0.00329	0.04683		1492.48	0.0095	0.35853	0.00832	0.01839	0.0196	0.02085	0.24746	0.05173
1492.48	0.3177	0.60113	0.09435	0.02632	0.37099	0.00588	0.00326	0.04218		1492.59	0.0098	0.35774	0.00697	0.01607	0.01917	0.02137	0.24839	0.05113
1492.59	0.27652	0.43992	0.08114	0.02544	0.42784	0.0066	0.0025	0.03951		1492.71	0.0105	0.26423	0.0063	0.01496	0.02202	0.01995	0.24774	0.0544
1492.71	0.28954	0.32572	0.07011	0.03112	0.38174	0.00512	0.00333	0.03806		1492.83	0.01043	0.2543	0.00658	0.01822	0.01972	0.02056	0.24548	0.0568
1492.83	0.35849	0.28056	0.06222	0.10777	0.31302	0.00511	0.00216	0.03348		1492.94	0.01043	0.3379	0.00645	0.01824	0.02033	0.02006	0.24278	0.06147
1492.94	0.41409	0.31264	0.0557	0.33449	0.25529	0.00351	0.00347	0.03604		1493.06	0.00971	0.33296	0.00687	0.01644	0.02063	0.0218	0.24065	0.0627
1493.06	0.37261	0.39392	0.05135	0.5815	0.21894	0.00424	0.00372	0.04352		1493.18	0.00945	0.34866	0.00712	0.0172	0.02251	0.01901	0.24094	0.0552
1493.18	0.27574	0.4466	0.04532	0.79401	0.191	0.00587	0.00279	0.03562		1493.29	0.01002	0.25878	0.00669	0.02205	0.02117	0.01578	0.2418	0.05373
1493.29	0.19359	0.40827	0.03892	0.86265	0.21203	0.00695	0.00255	0.03171		1493.41	0.00982	0.2813	0.00578	0.02075	0.01717	0.01626	0.2407	0.0536
1493.41	0.14774	0.31995	0.03351	0.82679	0.31846	0.00847	0.0018	0.0333		1493.53	0.00898	0.25469	0.00648	0.01566	0.02499	0.01953	0.23925	0.05733
1493.53	0.12222	0.23429	0.02974	0.6951	0.42969	0.00617	0.00224	0.04191		1493.64	0.00902	0.36171	0.00567	0.01405	0.01839	0.02001	0.23887	0.057
1493.64	0.1102	0.17095	0.02751	0.48121	0.44208	0.00402	0.00293	0.04629		1493.76	0.0096	0.36467	0.00579	0.01638	0.02317	0.02228	0.23941	0.05227
1493.76	0.11289	0.12745	0.0252	0.31006	0.38145	0.00375	0.00296	0.04828		1493.88	0.01115	0.38081	0.00739	0.01426	0.0196	0.01957	0.2395	0.05473
1493.88	0.10643	0.10391	0.02156	0.30442	0.29222	0.00589	0.00344	0.0482		1493.99	0.01065	0.37535	0.00682	0.01915	0.02099	0.01942	0.23845	0.0576
1493.99	0.10091	0.10117	0.01844	0.46012	0.2187	0.00692	0.00224	0.0338		1494.11	0.01017	0.32499	0.00813	0.02347	0.0179	0.0194	0.23742	0.05507
1494.11	0.08394	0.11474	0.01675	0.65369	0.17371	0.00737	0.0025	0.02978		1494.23	0.00946	0.38525	0.00621	0.01965	0.01717	0.02071	0.23752	0.05625
1494.23	0.06952	0.12178	0.01624	0.77042	0.14873	0.00557	0.00235	0.0359		1494.34	0.00901	0.38363	0.0061	0.01865	0.01936	0.02394	0.24029	0.05787
1494.34	0.0604	0.10697	0.01557	0.77952	0.15081	0.00522	0.00335	0.04373		1494.46	0.00965	0.38935	0.00748	0.01595	0.01645	0.0193	0.24277	0.05447
1494.46	0.04833	0.08265	0.01391	0.6988	0.18007	0.00477	0.002	0.04462		1494.58	0.00892	0.28244	0.00649	0.01839	0.02208	0.01854	0.24215	0.05487
1494.58	0.04101	0.05892	0.01211	0.52996	0.18741	0.00398	0.00226	0.03487		1494.69	0.01056	0.29702	0.00708	0.01727	0.02081	0.01832	0.24023	0.05447
1494.69	0.03334	0.04203	0.01075	0.33405	0.16024	0.00656	0.00162	0.03548		1494.81	0.00903	0.32799	0.00631	0.01764	0.02117	0.02032	0.23809	0.05733
1494.81	0.03194	0.03278	0.01	0.21678	0.13337	0.00705	0.00221	0.04249		1494.93	0.0091	0.33694	0.00619	0.01689	0.02178	0.01861	0.23864	0.0616
1494.93	0.03323	0.02874	0.00914	0.21153	0.10286	0.00455	0.0024	0.04488		1495.04	0.00925	0.36327	0.00733	0.01689	0.02063	0.01695	0.24115	0.0582
1495.04	0.02877	0.02853	0.0084	0.26426	0.08128	0.00554	0.00261	0.04158		1495.16	0.00935	0.31026	0.00632	0.02123	0.02033	0.01772	0.24308	0.058
1495.16	0.02469	0.02789	0.00783	0.32873	0.06155	0.00489	0.00189	0.03966		1495.28	0.00994	0.34919	0.00604	0.02017	0.01754	0.01886	0.24263	0.05493
1495.28	0.02354	0.02702	0.0084	0.35448	0.05055	0.00625	0.00232	0.04175		1495.39	0.00876	0.36385	0.00727	0.01559	0.01936	0.02267	0.24155	0.0547
1495.39	0.0214	0.02457	0.00986	0.34168	0.05078	0.0057	0.00269	0.03962		1495.51	0.00753	0.3153	0.00604	0.0164	0.01917	0.02356	0.24194	0.05653
1495.51	0.02587	0.02218	0.01214	0.28859	0.05528	0.00448	0.00338	0.04865		1495.63	0.00923	0.31555	0.0062	0.01272	0.02178	0.02139	0.24374	0.05587
1495.63	0.01936	0.01823	0.01348	0.20121	0.05165	0.00481	0.00272	0.04932		1495.74	0.01056	0.38421	0.00645	0.02004	0.02317	0.0169	0.24481	0.0572
1495.74	0.02106	0.01394	0.01355	0.11907	0.04194	0.00509	0.00247	0.04992		1495.86	0.00952	0.38083	0.00793	0.0184	0.02081	0.01813	0.24508	0.05707
1495.86	0.01514	0.01149	0.01257	0.07702	0.03063	0.00634	0.00186	0.04247		1495.98	0.00887	0.3235	0.00536	0.01716	0.01699	0.0206	0.24504	0.05747
1495.98	0.01743	0.0109	0.01195	0.07721	0.02492	0.00554	0.00264	0.04648		1496.09	0.00909	0.40095	0.00838	0.01591	0.01596	0.02001	0.24708	0.05387
1496.09	0.01741	0.0123	0.01175	0.10008	0.02218	0.00495	0.00274	0.04669		1496.21	0.00861	0.51457	0.00732	0.01418	0.02154	0.02193	0.24999	0.05413
1496.21	0.01798	0.01336	0.01187	0.11645	0.02054	0.0055	0.00302	0.05448		1496.33	0.0093	0.38822	0.00673	0.01544	0.02701	0.01925	0.25115	0.0544
1496.33	0.01635	0.01214	0.01166	0.11512	0.01873	0.0048	0.0032	0.04302		1496.44	0.00995	0.32476	0.00668	0.01499	0.02059	0.01987	0.25012	0.0594
1496.44	0.01286	0.00974	0.01193	0.10161	0.01723	0.00536	0.00255	0.04315		1496.56	0.01041	0.33124	0.00617	0.01441	0.02102	0.01987	0.24805	0.05705
1496.56	0.01351	0.00762	0.01276	0.07582	0.01604	0.00643	0.00219	0.03879		1496.68	0.00794	0.28966	0.00668	0.01178	0.01963	0.01899	0.24687	0.0554
1496.68	0.01408	0.00697	0.01377	0.05084	0.0142	0.00579	0.00229	0.03873		1496.79	0.00959	0.25323	0.00713	0.01165	0.02029	0.01856	0.24791	0.05513
1496.79	0.0123	0.00693	0.01373	0.034	0.01364	0.006	0.00293	0.04401		1496.91	0.00982	0.3672	0.0071	0.01723	0.01769	0.01949	0.24917	0.0542
1496.91	0.01196	0.00603	0.01294	0.02794	0.01115	0.00532	0.00206	0.04419		1497.03	0.00983	0.3487	0.00889	0.01667	0.01938	0.01694	0.2504	0.05247
1497.03	0.01125	0.00584	0.0122	0.02885	0.00916	0.0053	0.00195	0.03902		1497.14	0.00776	0.35273	0.00732	0.0114	0.01912	0.01951	0.24941	0.0578
1497.14	0.01129	0.00631	0.01155	0.03253	0.00865	0.00599	0.00255	0.04475		1497.26	0.00873	0.42823	0.00625	0.01291	0.01735	0.02215	0.24824	0.05407
1497.26	0.0147	0.00697	0.01116	0.03512	0.01058	0.00621	0.00252	0.04882		1497.38	0.00758	0.40587	0.00699	0.01159	0.02039	0.02347	0.24843	0.06207
1497.38	0.01727	0.00717	0.01134	0.03544	0.00964	0.00445	0.00204	0.03987		1497.49	0.01016	0.31359	0.00672	0.01466	0.02304	0.0189	0.2497	0.06247
1497.49	0.01171	0.00621	0.01097	0.02977	0.01012	0.00528	0.00196	0.04736		1497.61	0.00973	0.37075	0.00774	0.01855	0.02377	0.01888	0.25108	0.05567
1497.61	0.01118	0.00551	0.01078	0.02458	0.01026	0.00422	0.00236	0.04571		1497.73	0.0091	0.35419	0.00618	0.01717	0.01623	0.02065	0.25152	0.04965
1497.73	0.01052	0.00454	0.01033	0.01785	0.00786	0.00491	0.00192	0.034		1497.84	0.00795	0.36753	0.0066	0.0161	0.01926	0.02113	0.25135	0.052
1497.84	0.01248	0.00507	0.01002	0.01681	0.00805	0.00678	0.00264	0.0475		1497.96	0.00904	0.31794	0.00777	0.01692	0.02245	0.02064	0.25286	0.05633
1497.96	0.01433	0.00584	0.00947	0.01699	0.00781	0.00718	0.00278	0.04688		1498.08	0.00907	0.39313	0.0085	0.01341	0.01663	0.02054	0.25424	0.06
1498.08	0.01625	0.0059	0.00868	0.01665	0.00649	0.0065	0.00265	0.04037		1498.19	0.01073	0.40358	0.00773	0.01403	0.01832	0.01871	0.25396	0.05953
1498.19	0.01309	0.0064	0.00829	0.01871	0.00689	0.00463	0.00246	0.04245		1498.31	0.00891	0.36007	0.00656	0.01817	0.01689	0.02016	0.25184	0.05573
1498.31	0.01227	0.00673	0.00809	0.01797	0.00745	0.00473	0.00283	0.04245		1498.43	0.00813	0.37008	0.00767	0.01631	0.01931	0.02219	0.24977	0.0538
1498.43	0.01337	0.00719	0.00819	0.01813	0.00644	0.0045	0.00328	0.04217		1498.54	0.00999	0.40426	0.00711	0.01671	0.02016	0.01919	0.24889	0.0562
1498.54	0.01481	0.00715	0.00804	0.01524	0.0087	0.00622	0.00272	0.04271		1498.66	0.00996	0.31573	0.00789	0.01764	0.0181	0.02126	0.2499	0.05667
1498.66	0.01365	0.00608	0.00703	0.01263	0.00622	0.0075	0.00198	0.03543		1498.78	0.00938	0.29184	0.00697	0.0204	0.01871	0.01813	0.25087	0.05547
1498.78	0.01065	0.00509	0.00623	0.00986	0.00542	0.00567	0.0015	0.03157		1498.89	0.00946	0.35718	0.00751	0.01487	0.01907	0.01724	0.24985	0.05465
1498.89	0.00916	0.00515	0.00616	0.01023	0.00766	0.00577	0.00164	0.03087		1499.01	0.00726	0.36184	0.00608	0.01353	0.01816	0.02066	0.24773	0.0526
1499.01	0.01588	0.00731	0.00671	0.01174	0.00848	0.00471	0.00268	0.04688		1499.13	0.00785	0.35857	0.00797	0.01168	0.01737	0.02256	0.24712	0.0546
1499.13	0.01715	0.00889	0.00692	0.01335	0.00787	0.0055	0.00355	0.04906		1499.24	0.00927	0.40136	0.00781	0.02012	0.02054	0.02375	0.24729	0.05667
1499.24	0.01736	0.0077	0.0065	0.01367	0.00625	0.00526	0.00325	0.04422		1499.36	0.00981	0.35515	0.00791	0.02073	0.02127	0.02159	0.24769	0.0602
1499.36	0.01257	0.00621	0.00576	0.01151	0.00533	0.00556	0.00223	0.03519		1499.48	0.0088	0.33245	0.0063	0.01806	0.02172	0.01901	0.24721	0.0546
1499.48	0.00861	0.00552	0.00538	0.01	0.00502	0.00458	0.00275	0.03731		1499.59	0.00904	0.33055	0.00611	0.01478	0.01954	0.02014	0.24656	0.05293
1499.59	0.01038	0.00652	0.00571	0.00947	0.00611	0.00673	0.00198	0.04162		1499.71	0.00923	0.3904	0.00718	0.01165	0.02014	0.02282	0.24673	0.05127
1499.71	0.01352	0.00778	0.0059	0.01146	0.00794	0.00683	0.0032	0.04047		1499.83	0.00874	0.37137	0.00787	0.02057	0.01852	0.02087	0.24845	0.04973
1499.83	0.01556	0.00777	0.00557	0.01031	0.00754	0.00606	0.00302	0.04247		1499.94	0.00872	0.34415	0.00865	0.01412	0.0201	0.01976	0.25052	0.0502
1499.94	0.01354	0.00685	0.00489	0.00985	0.00662	0.00511	0.00292	0.04543		1500.06	0.00933	0.26805	0.00749	0.01657	0.01871	0.02133	0.25106	0.06073
1500.06	0.01099	0.00595	0.00464	0.0104	0.00713	0.00439	0.00288	0.03698		1500.18	0.00975	0.33924	0.00834	0.01976	0.02083	0.01977	0.24888	0.0622
1500.18	0.00985	0.00653	0.00529	0.01207	0.00685	0.00409	0.00284	0.0436		1500.29	0.00893	0.33138	0.00597	0.01506	0.02199	0.01938	0.24732	0.05753
1500.29	0.01321	0.00654	0.00579	0.0152	0.00797	0.00457	0.00205	0.04256		1500.41	0.00875	0.32502	0.00791	0.01506	0.02205	0.01856	0.24707	0.05727
1500.41	0.01098	0.00613	0.00554	0.01612	0.00782	0.00651	0.00223	0.03814		1500.53	0.00873	0.31533	0.00749	0.02083	0.02144	0.02232	0.24815	0.05167
1500.53	0.00971	0.0049	0.00511	0.01752	0.00513	0.00747	0.0023	0.03422		1500.64	0.0086	0.28696	0.00674	0.01393	0.01817	0.01912	0.24945	0.05387
1500.64	0.01074	0.00436	0.00471	0.01765	0.00408	0.00639	0.00215	0.0328		1500.76	0.00763	0.29681	0.00821	0.01606	0.0198	0.02177	0.24933	0.0564
1500.76	0.01126	0.00526	0.00476	0.01955	0.00565	0.00573	0.00186	0.03685		1500.88	0.00798	0.37301	0.00696	0.01581	0.02034	0.02045	0.24813	0.0562
1500.88	0.0132	0.00657	0.00536	0.02016	0.00827	0.0055	0.00284	0.04488		1500.99	0.00895	0.4066	0.00737	0.01756	0.01648	0.02096	0.24759	0.06093
1500.99	0.01412	0.00751	0.00533	0.01988	0.00879	0.00635	0.00298	0.04841		1501.11	0.00953	0.4099	0.0081	0.02409	0.01823	0.02134	0.24709	0.0546
1501.11	0.01069	0.00592	0.0049	0.01713	0.00809	0.00543	0.00213	0.04635		1501.23	0.00899	0.29009	0.00637	0.01037	0.02406	0.01963	0.24709	0.0528
1501.23	0.00874	0.00486	0.00464	0.01823	0.00448	0.00643	0.00262	0.03563		1501.34	0.00921	0.28975	0.00791	0.01559	0.01893	0.01862	0.24727	0.05735
1501.34	0.01158	0.00444	0.00455	0.01642	0.00657	0.00642	0.00202	0.03606		1501.46	0.00868	0.26811	0.00572	0.01511	0.01183	0.01937	0.24779	0.05773
1501.46	0.01023	0.00532	0.0051	0.01763	0.00659	0.00662	0.00248	0.03405		1501.58	0.00911	0.38588	0.00751	0.02089	0.01699	0.02105	0.24853	0.0574
1501.58	0.0135	0.00581	0.00545	0.02005	0.00494	0.00638	0.00278	0.04355		1501.69	0.00836	0.39139	0.00754	0.01679	0.02267	0.02148	0.24886	0.05613
1501.69	0.01175	0.00601	0.00513	0.01986	0.00685	0.0056	0.00333	0.04358		1501.81	0.0096	0.29109	0.00791	0.01452	0.01972	0.02226	0.24847	0.05093
1501.81	0.01264	0.00577	0.00466	0.01945	0.0071	0.00837	0.00274	0.03937		1501.93	0.00982	0.33935	0.00649	0.01688	0.02076	0.02142	0.24736	0.05253
1501.93	0.01035	0.00513	0.00419	0.01683	0.00555	0.01003	0.00289	0.0435		1502.04	0.00883	0.30085	0.00682	0.0181	0.01737	0.02062	0.24617	0.05853
1502.04	0.0096	0.00502	0.00588	0.01486	0.00656	0.01245	0.00225	0.04378		1502.16	0.00827	0.40118	0.00683	0.0173	0.01566	0.02019	0.24605	0.05887
1502.16	0.01038	0.00532	0.00965	0.0157	0.0071	0.01271	0.00273	0.04065		1502.28	0.00901	0.4547	0.00738	0.01507	0.01915	0.02195	0.24676	0.06267
1502.28	0.00659	0.00469	0.01371	0.0136	0.00618	0.01246	0.0024	0.04194		1502.39	0.00911	0.39812	0.01022	0.0181	0.01852	0.02109	0.24815	0.06047
1502.39	0.00521	0.00365	0.01629	0.01342	0.00412	0.01175	0.00224	0.03253		1502.51	0.01012	0.43523	0.00573	0.02019	0.01559	0.0191	0.24846	0.05413
1502.51	0.00822	0.00352	0.01729	0.01356	0.0057	0.00772	0.00236	0.03475		1502.63	0.00871	0.35693	0.00728	0.01912	0.02366	0.02165	0.24828	0.0562
1502.63	0.01309	0.00503	0.01777	0.01355	0.00646	0.00648	0.00331	0.03741		1502.74	0.00789	0.34711	0.00776	0.01415	0.01584	0.02293	0.24697	0.05333
1502.74	0.02117	0.0064	0.01785	0.01371	0.00758	0.00657	0.00272	0.04298		1502.86	0.00813	0.39858	0.00824	0.01784	0.01565	0.02059	0.24739	0.05973
1502.86	0.01901	0.00616	0.01713	0.01432	0.00792	0.00905	0.0025	0.03971		1502.98	0.00843	0.35898	0.00776	0.01544	0.01655	0.01973	0.24818	0.05993
1502.98	0.01949	0.00491	0.01672	0.01158	0.00677	0.01	0.00238	0.03621		1503.09	0.00931	0.3186	0.00672	0.0123	0.01891	0.0176	0.24878	0.05767
1503.09	0.02394	0.00394	0.01848	0.01073	0.00477	0.01361	0.00192	0.03458		1503.21	0.0091	0.29415	0.00744	0.01674	0.02672	0.01868	0.24884	0.0548
1503.21	0.01843	0.0042	0.02416	0.01074	0.00557	0.01234	0.00223	0.03801		1503.33	0.00978	0.44508	0.00688	0.01605	0.01582	0.02251	0.2493	0.05413
1503.33	0.02721	0.00588	0.03059	0.01237	0.00768	0.00964	0.00349	0.04409		1503.44	0.00818	0.41765	0.00626	0.01731	0.01824	0.02223	0.25054	0.05887
1503.44	0.02672	0.00647	0.03382	0.01372	0.00786	0.01029	0.00356	0.04932		1503.56	0.00839	0.36771	0.00664	0.01354	0.01418	0.02197	0.25204	0.05833
1503.56	0.02355	0.00549	0.03332	0.01175	0.00484	0.00801	0.00271	0.03856		1503.68	0.00876	0.26063	0.00658	0.01428	0.01727	0.02068	0.2517	0.05887
1503.68	0.01914	0.00384	0.03077	0.00933	0.00394	0.00621	0.00216	0.0313		1503.79	0.00935	0.30783	0.0068	0.01582	0.02418	0.02142	0.25082	0.05555
1503.79	0.01693	0.00372	0.02965	0.00857	0.00358	0.00592	0.00242	0.03951		1503.91	0.00938	0.34097	0.0068	0.01645	0.0243	0.02235	0.24914	0.05113
1503.91	0.02522	0.00508	0.03958	0.01268	0.00601	0.00741	0.00251	0.04653		1504.03	0.00869	0.3823	0.00648	0.01945	0.01848	0.02108	0.24866	0.0504
1504.03	0.0295	0.0065	0.09752	0.01176	0.00684	0.00689	0.00311	0.04955		1504.14	0.00877	0.37992	0.00624	0.01369	0.01836	0.02079	0.24952	0.05407
1504.14	0.02504	0.00572	0.22207	0.0104	0.00665	0.01019	0.00303	0.03731		1504.26	0.00825	0.28463	0.00637	0.01572	0.018	0.01715	0.25054	0.06107
1504.26	0.0237	0.00341	0.35247	0.00859	0.00435	0.0093	0.00177	0.03199		1504.38	0.01009	0.34055	0.006	0.01161	0.02218	0.01519	0.25004	0.06227
1504.38	0.01829	0.00219	0.43914	0.00848	0.00365	0.00838	0.00161	0.02949		1504.49	0.00844	0.27098	0.00765	0.01342	0.01606	0.0171	0.24874	0.05867
1504.49	0.02131	0.00317	0.472	0.00881	0.00407	0.007	0.00222	0.03425		1504.61	0.00901	0.39122	0.00704	0.01612	0.02	0.01885	0.24861	0.0576
1504.61	0.02482	0.0056	0.47354	0.01127	0.00879	0.00613	0.0029	0.0475		1504.73	0.00943	0.44961	0.00797	0.01605	0.018	0.02562	0.25006	0.05367
1504.73	0.02499	0.00751	0.45916	0.01105	0.00753	0.00665	0.00371	0.04779		1504.84	0.00882	0.45448	0.0072	0.01334	0.02127	0.02222	0.25109	0.053
1504.84	0.02535	0.00698	0.43207	0.01087	0.00788	0.00639	0.00334	0.05278		1504.96	0.00871	0.35208	0.00647	0.01738	0.02164	0.01724	0.2512	0.06167
1504.96	0.02009	0.00461	0.41135	0.00847	0.00477	0.00651	0.00203	0.0347		1505.08	0.00869	0.26445	0.00647	0.01345	0.02145	0.01781	0.25076	0.0607
1505.08	0.0198	0.00315	0.43635	0.00718	0.00341	0.00723	0.00185	0.02987		1505.19	0.00925	0.31121	0.00798	0.01096	0.01848	0.01818	0.25187	0.06273
1505.19	0.01729	0.00466	0.50532	0.00956	0.00624	0.0061	0.00185	0.03924		1505.31	0.0096	0.41949	0.00704	0.01356	0.01897	0.0216	0.25462	0.05493
1505.31	0.0222	0.00707	0.57089	0.01167	0.00563	0.00615	0.00276	0.04814		1505.43	0.00966	0.43556	0.0074	0.01528	0.01836	0.02267	0.25737	0.05413
1505.43	0.02529	0.00828	0.59259	0.01264	0.00818	0.0061	0.00376	0.05062		1505.54	0.00939	0.42467	0.00686	0.0169	0.0214	0.02278	0.2581	0.05727
1505.54	0.0214	0.00765	0.57325	0.01094	0.00626	0.00533	0.00304	0.04314		1505.66	0.01045	0.33684	0.00839	0.01363	0.01982	0.0201	0.25647	0.05787
1505.66	0.01652	0.00572	0.53689	0.01012	0.00536	0.00401	0.00241	0.04027		1505.78	0.00884	0.23742	0.00738	0.01492	0.01751	0.01987	0.25437	0.05767
1505.78	0.01687	0.00433	0.49759	0.00869	0.00512	0.00371	0.00221	0.03038		1505.89	0.00966	0.27004	0.00608	0.01509	0.01816	0.01884	0.25435	0.0532
1505.89	0.01811	0.00445	0.46341	0.00743	0.00463	0.00702	0.00223	0.03525		1506.01	0.00975	0.36387	0.00804	0.01793	0.02015	0.01874	0.25563	0.05533
1506.01	0.01826	0.00473	0.43377	0.009	0.00304	0.00691	0.00229	0.03884		1506.13	0.00946	0.3929	0.00691	0.01688	0.02148	0.01663	0.2569	0.05247
1506.13	0.02198	0.00629	0.42419	0.01027	0.00548	0.00654	0.00275	0.04856		1506.24	0.01005	0.35179	0.00593	0.01504	0.01858	0.02118	0.25689	0.05373
1506.24	0.01916	0.00761	0.42282	0.00929	0.00561	0.00525	0.00313	0.03474		1506.36	0.00974	0.36471	0.00711	0.01319	0.01738	0.0207	0.25548	0.06045
1506.36	0.03085	0.00873	0.41594	0.00958	0.00763	0.00478	0.0029	0.03618		1506.48	0.01142	0.33121	0.00634	0.02053	0.01781	0.02101	0.25448	0.05553
1506.48	0.05208	0.01073	0.39426	0.01061	0.00691	0.00538	0.00278	0.03482		1506.59	0.01125	0.33968	0.00816	0.01188	0.02032	0.01949	0.25408	0.0582
1506.59	0.09964	0.01434	0.36675	0.00888	0.0073	0.00647	0.00273	0.03968		1506.71	0.01158	0.40473	0.00723	0.0172	0.02637	0.02037	0.25437	0.04867
1506.71	0.1882	0.02178	0.33779	0.00881	0.00513	0.00696	0.00323	0.04215		1506.83	0.01089	0.3406	0.00627	0.01271	0.02343	0.02268	0.25495	0.05127
1506.83	0.2955	0.03598	0.3075	0.00846	0.00563	0.00664	0.00281	0.03293		1506.94	0.01073	0.34244	0.00654	0.02198	0.01736	0.0193	0.25589	0.05833
1506.94	0.36743	0.06316	0.27736	0.01041	0.00543	0.00424	0.00293	0.0368		1507.06	0.00978	0.34006	0.00713	0.01644	0.02019	0.01922	0.25648	0.05973
1507.06	0.34126	0.10616	0.25271	0.01267	0.00683	0.00534	0.00348	0.03632		1507.18	0.01023	0.38452	0.00638	0.01543	0.01666	0.02278	0.25767	0.06033
1507.18	0.25089	0.14409	0.2356	0.01462	0.00708	0.0056	0.00296	0.04429		1507.29	0.01118	0.35131	0.00628	0.01813	0.0172	0.02255	0.25759	0.0566
1507.29	0.18597	0.15861	0.21822	0.01577	0.00539	0.00423	0.00326	0.03764		1507.41	0.01203	0.30348	0.00718	0.01368	0.02085	0.02033	0.25684	0.05147
1507.41	0.14888	0.14551	0.1994	0.01571	0.00487	0.00488	0.00263	0.03949		1507.53	0.0108	0.36631	0.00628	0.01512	0.02071	0.02133	0.25543	0.05273
1507.53	0.14533	0.12111	0.17941	0.01516	0.00523	0.00499	0.00251	0.03793		1507.64	0.01129	0.32574	0.00702	0.01894	0.01764	0.02133	0.25456	0.055
1507.64	0.17556	0.09963	0.16173	0.01273	0.00787	0.00611	0.00335	0.03542		1507.76	0.01204	0.33012	0.00841	0.01775	0.02383	0.02065	0.25455	0.05853
1507.76	0.23435	0.08447	0.14634	0.01117	0.00604	0.00615	0.00272	0.03477		1507.88	0.01166	0.32415	0.00726	0.01368	0.02111	0.02039	0.25456	0.05267
1507.88	0.30905	0.07971	0.13173	0.01038	0.00535	0.0043	0.00218	0.03797		1507.99	0.01127	0.38182	0.00702	0.01794	0.01681	0.0222	0.25447	0.05507
1507.99	0.3318	0.09406	0.11777	0.01027	0.00459	0.00548	0.00327	0.03264		1508.11	0.01004	0.36948	0.00627	0.01694	0.02093	0.02213	0.25333	0.0492
1508.11	0.27427	0.12498	0.1051	0.01368	0.00727	0.00617	0.00247	0.03334		1508.23	0.01037	0.37372	0.00702	0.01518	0.01893	0.02094	0.25232	0.05233
1508.23	0.19247	0.14987	0.09469	0.01457	0.01039	0.00575	0.00297	0.04291		1508.34	0.01043	0.42336	0.00841	0.01267	0.01584	0.02039	0.25223	0.05993
1508.34	0.13921	0.1484	0.08567	0.01788	0.01892	0.00474	0.00296	0.03664		1508.46	0.01062	0.35456	0.00726	0.01518	0.0242	0.02297	0.25344	0.05433
1508.46	0.11658	0.12995	0.07746	0.01736	0.03108	0.00498	0.00348	0.03564		1508.58	0.01034	0.30044	0.00724	0.01399	0.01996	0.01977	0.25333	0.05913
1508.58	0.09856	0.10272	0.06794	0.0153	0.04904	0.0055	0.00252	0.0352		1508.69	0.01029	0.33698	0.0067	0.01516	0.01694	0.01764	0.25214	0.05587
1508.69	0.09901	0.0775	0.06061	0.01296	0.04902	0.00591	0.0027	0.0337		1508.81	0.01114	0.31814	0.00627	0.01678	0.01704	0.02008	0.25184	0.05213
1508.81	0.11717	0.06215	0.05507	0.0201	0.04237	0.00541	0.00238	0.03455		1508.93	0.0101	0.31144	0.0063	0.01421	0.01907	0.02291	0.25248	0.05647
1508.93	0.14767	0.05685	0.05013	0.0517	0.03402	0.00736	0.00213	0.03849		1509.04	0.01073	0.39536	0.00616	0.01581	0.01964	0.02055	0.25386	0.05505
1509.04	0.13903	0.06181	0.04516	0.11467	0.0265	0.00628	0.00257	0.04135		1509.16	0.01069	0.29989	0.00796	0.01663	0.01987	0.02198	0.25405	0.05453
1509.16	0.11474	0.07122	0.04079	0.17704	0.02232	0.00404	0.00271	0.04287		1509.28	0.01055	0.37292	0.0065	0.01612	0.01702	0.01915	0.25187	0.05993
1509.28	0.07769	0.07606	0.03781	0.21581	0.02212	0.00365	0.00263	0.04422		1509.39	0.0105	0.29453	0.00592	0.01655	0.02012	0.02044	0.24936	0.05993
1509.39	0.06596	0.07025	0.03498	0.21973	0.02964	0.0051	0.00193	0.04299		1509.51	0.01059	0.38547	0.00621	0.01723	0.01906	0.01954	0.24873	0.0558
1509.51	0.04962	0.05821	0.03136	0.18907	0.04324	0.00614	0.00232	0.0342		1509.63	0.01053	0.29579	0.00715	0.01232	0.0238	0.01882	0.25028	0.0534
1509.63	0.04558	0.04388	0.02718	0.13426	0.05029	0.00826	0.00231	0.03177		1509.74	0.01018	0.26085	0.00621	0.01547	0.02434	0.0189	0.25158	0.05847
1509.74	0.04022	0.03435	0.02436	0.08605	0.04774	0.00832	0.00215	0.03068		1509.86	0.01052	0.32812	0.00797	0.01649	0.0211	0.02086	0.25042	0.05987
1509.86	0.04159	0.02757	0.0227	0.06604	0.038	0.00493	0.00197	0.03058		1509.98	0.01066	0.36202	0.00617	0.01174	0.02102	0.0169	0.24853	0.05413
1509.98	0.05026	0.02547	0.02643	0.08642	0.02842	0.00383	0.00215	0.04394		1510.09	0.01061	0.3664	0.00852	0.01299	0.01622	0.02356	0.24749	0.05413
1510.09	0.04284	0.02703	0.04647	0.13426	0.02629	0.00416	0.00241	0.04182		1510.21	0.01037	0.40121	0.00695	0.01541	0.01829	0.02251	0.2485	0.05267
1510.21	0.03647	0.02878	0.0775	0.17713	0.01983	0.00646	0.00289	0.03575		1510.33	0.01104	0.39107	0.00721	0.01335	0.01962	0.01996	0.24962	0.0588
1510.33	0.02761	0.02719	0.10541	0.19245	0.01737	0.00539	0.00272	0.0437		1510.44	0.01087	0.34828	0.00636	0.01747	0.02302	0.01918	0.24883	0.0638
1510.44	0.02359	0.02404	0.11925	0.18302	0.02193	0.00669	0.00214	0.0376		1510.56	0.0108	0.33584	0.00735	0.01387	0.0192	0.01888	0.24798	0.05753
1510.56	0.02111	0.02024	0.11951	0.14804	0.02532	0.00434	0.00239	0.03259		1510.68	0.01079	0.31024	0.00691	0.01199	0.02011	0.01774	0.24811	0.05567
1510.68	0.0193	0.01715	0.11526	0.1013	0.02927	0.00616	0.00272	0.03674		1510.79	0.01188	0.36722	0.00736	0.01643	0.01756	0.02043	0.2502	0.04967
1510.79	0.01853	0.01402	0.10819	0.06412	0.0245	0.00646	0.00236	0.04261		1510.91	0.01092	0.3261	0.00722	0.01418	0.0252	0.02048	0.25226	0.0532
1510.91	0.0235	0.01276	0.10081	0.05289	0.01691	0.00572	0.00217	0.04711		1511.03	0.011	0.3247	0.00621	0.0175	0.01898	0.02203	0.25323	0.06147
1511.03	0.02365	0.01227	0.09857	0.06494	0.01639	0.00464	0.00276	0.04461		1511.14	0.01062	0.33797	0.00622	0.01524	0.01984	0.02015	0.25105	0.06613
1511.14	0.01881	0.01278	0.10884	0.08617	0.01394	0.00533	0.00248	0.03732		1511.26	0.00992	0.30248	0.00681	0.01838	0.01947	0.02039	0.24824	0.05707
1511.26	0.01802	0.0121	0.12655	0.09864	0.0116	0.00484	0.00199	0.03767		1511.38	0.0103	0.30992	0.00802	0.01159	0.0196	0.0181	0.24753	0.057
1511.38	0.01126	0.01002	0.14227	0.09755	0.01162	0.00638	0.00175	0.03814		1511.49	0.00986	0.32553	0.00754	0.01817	0.01867	0.01632	0.24865	0.0526
1511.49	0.01013	0.00825	0.14818	0.08436	0.01008	0.00733	0.00155	0.03042		1511.61	0.01135	0.34044	0.00802	0.01458	0.02329	0.0193	0.25016	0.054
1511.61	0.01065	0.00743	0.14675	0.06673	0.01211	0.00742	0.00191	0.03565		1511.73	0.01026	0.42332	0.00706	0.01665	0.01629	0.01927	0.25074	0.057
1511.73	0.01318	0.00839	0.14152	0.04392	0.01201	0.00505	0.00335	0.0422		1511.84	0.00942	0.44741	0.00594	0.01765	0.0153	0.02113	0.25025	0.05227
1511.84	0.01413	0.00843	0.13172	0.03189	0.01378	0.00422	0.00313	0.04729		1511.96	0.01008	0.43084	0.00706	0.0142	0.02284	0.02	0.24966	0.05327
1511.96	0.01629	0.00853	0.11974	0.02939	0.01166	0.00528	0.00349	0.04296		1512.08	0.01052	0.35306	0.00746	0.01916	0.02134	0.01727	0.24975	0.05147
1512.08	0.01587	0.00704	0.11113	0.03049	0.00785	0.00674	0.00225	0.03911		1512.19	0.01131	0.3441	0.00663	0.02003	0.02306	0.01982	0.2507	0.05393
1512.19	0.01148	0.00653	0.10597	0.03454	0.0057	0.00519	0.0022	0.03842		1512.31	0.01088	0.38619	0.00698	0.02141	0.01817	0.02059	0.25145	0.05793
1512.31	0.01653	0.00694	0.10572	0.03863	0.00704	0.00658	0.00227	0.03505		1512.43	0.00886	0.36489	0.00599	0.01815	0.0154	0.02262	0.25189	0.06287
1512.43	0.01775	0.00802	0.10579	0.03901	0.0078	0.00611	0.00256	0.03845		1512.54	0.00944	0.445	0.00642	0.02141	0.01633	0.02301	0.25271	0.06047
1512.54	0.01651	0.00928	0.10197	0.03383	0.00857	0.00588	0.00346	0.04561		1512.66	0.00968	0.26526	0.00802	0.01646	0.02065	0.02062	0.25285	0.06113
1512.66	0.02661	0.01004	0.09507	0.02607	0.00843	0.00597	0.00294	0.03681		1512.78	0.01195	0.26961	0.00866	0.01865	0.02337	0.0171	0.25249	0.05053
1512.78	0.02775	0.01211	0.08707	0.01748	0.00778	0.00687	0.00222	0.0343		1512.89	0.0111	0.3195	0.00714	0.01539	0.02118	0.01873	0.25122	0.05527
1512.89	0.0367	0.01839	0.08028	0.01375	0.00627	0.00372	0.00181	0.03968		1513.01	0.00954	0.32986	0.00813	0.01739	0.01753	0.02175	0.25014	0.0568
1513.01	0.05358	0.03081	0.07323	0.01551	0.00896	0.00511	0.00263	0.03976		1513.13	0.0098	0.3174	0.00722	0.01564	0.01971	0.02054	0.25008	0.0573
1513.13	0.0503	0.04682	0.06617	0.01915	0.00725	0.00638	0.00239	0.04001		1513.24	0.0106	0.33832	0.00695	0.01423	0.02019	0.02075	0.25007	0.0584
1513.24	0.04038	0.05487	0.05853	0.01978	0.00588	0.00747	0.00298	0.0378		1513.36	0.01182	0.31103	0.00641	0.01746	0.02207	0.01549	0.25008	0.0562
1513.36	0.03228	0.05039	0.05265	0.01911	0.00479	0.0061	0.00263	0.03155		1513.48	0.01055	0.30148	0.00801	0.02011	0.02019	0.01746	0.25018	0.057
1513.48	0.03437	0.04147	0.04836	0.01642	0.00531	0.00588	0.00177	0.033		1513.59	0.00943	0.33493	0.00729	0.01497	0.02043	0.0208	0.24984	0.05513
1513.59	0.03332	0.03504	0.04607	0.01744	0.00696	0.00467	0.00223	0.03632		1513.71	0.00988	0.36933	0.00641	0.01465	0.01873	0.02331	0.24955	0.05413
1513.71	0.04076	0.0318	0.04393	0.01732	0.00812	0.00642	0.00336	0.04671		1513.83	0.00859	0.44245	0.0063	0.01621	0.01557	0.02353	0.24993	0.05933
1513.83	0.04361	0.0303	0.04003	0.01299	0.01024	0.00604	0.00355	0.04594		1513.94	0.00919	0.28314	0.00714	0.01445	0.01899	0.018	0.25041	0.05567
1513.94	0.04534	0.03026	0.03383	0.01088	0.00636	0.00712	0.00253	0.03569		1514.06	0.0104	0.34393	0.00834	0.01614	0.02413	0.01832	0.25048	0.05487
1514.06	0.04544	0.03582	0.02897	0.01045	0.00262	0.00818	0.00216	0.03954		1514.18	0.01152	0.35724	0.00732	0.01495	0.0169	0.01681	0.24979	0.05027
1514.18	0.0429	0.04812	0.02629	0.01177	0.00668	0.00536	0.00243	0.03779		1514.29	0.00938	0.39546	0.00595	0.01896	0.02081	0.0228	0.24992	0.05133
1514.29	0.04055	0.0576	0.02534	0.01544	0.01133	0.00709	0.00296	0.04446		1514.41	0.00914	0.44378	0.00613	0.01946	0.01656	0.02322	0.2512	0.05773
1514.41	0.04124	0.05504	0.02346	0.01709	0.01795	0.00694	0.0034	0.04752		1514.53	0.0096	0.32657	0.00623	0.01632	0.01885	0.01746	0.25164	0.0637
1514.53	0.03349	0.04448	0.02032	0.01416	0.02578	0.00828	0.00334	0.03846		1514.64	0.01054	0.29397	0.0062	0.01817	0.01819	0.01857	0.25118	0.0556
1514.64	0.03008	0.03226	0.01738	0.01174	0.02586	0.00633	0.00203	0.03314		1514.76	0.01088	0.30839	0.00669	0.01962	0.0174	0.0212	0.24954	0.0524
1514.76	0.02501	0.02683	0.01622	0.01299	0.0255	0.00583	0.00268	0.03662		1514.88	0.00986	0.36848	0.00645	0.01908	0.02019	0.02153	0.24836	0.04973
1514.88	0.03102	0.0258	0.01547	0.0307	0.02186	0.00542	0.00326	0.0443		1514.99	0.00921	0.3931	0.00613	0.01696	0.02104	0.01942	0.24872	0.05367
1514.99	0.03897	0.02715	0.01424	0.07754	0.01698	0.00505	0.00312	0.04441		1515.11	0.00864	0.32205	0.00688	0.01689	0.02031	0.02053	0.24973	0.0606
1515.11	0.03136	0.02802	0.01253	0.14383	0.0146	0.00822	0.00303	0.03957		1515.23	0.0096	0.29913	0.0079	0.01395	0.02201	0.01872	0.24982	0.06167
1515.23	0.02652	0.02737	0.01035	0.1948	0.00877	0.0082	0.00211	0.03008		1515.34	0.00974	0.27072	0.00827	0.01919	0.0242	0.01578	0.24849	0.0614
1515.34	0.02006	0.02525	0.00887	0.21605	0.01386	0.00883	0.00202	0.02682		1515.46	0.01044	0.27279	0.00597	0.0155	0.01854	0.0172	0.24665	0.05153
1515.46	0.01945	0.02388	0.00871	0.21417	0.01665	0.00639	0.00192	0.03002		1515.58	0.00953	0.32949	0.00623	0.0195	0.01734	0.0206	0.24731	0.05407
1515.58	0.02194	0.02371	0.00963	0.18032	0.02704	0.00369	0.00322	0.04195		1515.69	0.00917	0.39586	0.00653	0.01527	0.01572	0.0218	0.24894	0.05047
1515.69	0.02798	0.02207	0.00996	0.12319	0.03051	0.00628	0.00358	0.05045		1515.81	0.00947	0.38684	0.0065	0.01806	0.02066	0.0225	0.24936	0.0544
1515.81	0.0209	0.01784	0.00815	0.07563	0.0256	0.00656	0.00311	0.04452		1515.93	0.0104	0.36845	0.00759	0.01683	0.01588	0.01898	0.24761	0.05895
1515.93	0.01868	0.01318	0.00608	0.06602	0.0188	0.00837	0.00251	0.03477		1516.04	0.00966	0.2833	0.00755	0.01468	0.01752	0.01843	0.24545	0.0598
1516.04	0.01579	0.01052	0.0055	0.09987	0.01255	0.0081	0.00247	0.02798		1516.16	0.01001	0.32186	0.00639	0.01954	0.01873	0.01707	0.24543	0.05213
1516.16	0.01637	0.01162	0.00718	0.15369	0.01111	0.00617	0.00218	0.03135		1516.28	0.0094	0.33395	0.00618	0.01547	0.02042	0.0202	0.24767	0.05073
1516.28	0.01655	0.01445	0.0094	0.19634	0.01274	0.00683	0.00242	0.04245		1516.39	0.00947	0.35334	0.00654	0.01711	0.0209	0.02226	0.25023	0.0512
1516.39	0.02185	0.01453	0.01052	0.21145	0.01422	0.00548	0.00305	0.04496		1516.51	0.00992	0.34646	0.00684	0.01523	0.02241	0.02351	0.25021	0.054
1516.51	0.02034	0.0127	0.00971	0.19234	0.0153	0.00508	0.00299	0.03958		1516.63	0.00975	0.2548	0.00713	0.01957	0.0209	0.01897	0.24773	0.0602
1516.63	0.01348	0.0094	0.00851	0.14429	0.0152	0.00711	0.00244	0.02989		1516.74	0.01007	0.2372	0.00702	0.01979	0.02405	0.01477	0.24486	0.05953
1516.74	0.01195	0.00765	0.00784	0.09132	0.0128	0.00694	0.00217	0.03178		1516.86	0.00998	0.27671	0.00613	0.01568	0.02138	0.01872	0.24536	0.0558
1516.86	0.01195	0.00676	0.0075	0.05867	0.01057	0.00586	0.0021	0.03954		1516.98	0.00963	0.3236	0.00806	0.01707	0.02131	0.0211	0.24801	0.05807
1516.98	0.01114	0.00683	0.00744	0.05122	0.01173	0.00808	0.00184	0.03358		1517.09	0.01037	0.3385	0.00658	0.01587	0.0194	0.01783	0.24962	0.0546
1517.09	0.01413	0.00737	0.00781	0.06592	0.01039	0.00531	0.0027	0.04274		1517.21	0.01011	0.35023	0.00639	0.01804	0.01869	0.01824	0.24878	0.05347
1517.21	0.01454	0.00723	0.00809	0.08259	0.00918	0.00707	0.00261	0.03394		1517.33	0.00948	0.36693	0.00635	0.01775	0.02068	0.02137	0.24704	0.05605
1517.33	0.01151	0.00731	0.00921	0.09389	0.00906	0.0056	0.00316	0.03501		1517.44	0.00908	0.32295	0.00746	0.01446	0.01991	0.02028	0.24674	0.06067
1517.44	0.01239	0.00688	0.01071	0.09105	0.00881	0.00614	0.00303	0.04066		1517.56	0.0092	0.25553	0.00634	0.0132	0.01892	0.02043	0.24743	0.0634
1517.56	0.01049	0.0068	0.01167	0.08153	0.00999	0.00608	0.00235	0.04319		1517.68	0.00873	0.37084	0.00671	0.01463	0.01953	0.02386	0.24856	0.0622
1517.68	0.0138	0.00621	0.01182	0.05884	0.00812	0.00757	0.00274	0.03719		1517.79	0.00915	0.34432	0.0077	0.01443	0.0163	0.01858	0.2483	0.05553
1517.79	0.01043	0.00526	0.01073	0.03868	0.00714	0.00563	0.00189	0.03886		1517.91	0.00887	0.31373	0.00693	0.01536	0.01989	0.01962	0.24735	0.04907
1517.91	0.01007	0.00478	0.00955	0.02736	0.00719	0.00724	0.0019	0.03413		1518.03	0.00881	0.34566	0.0065	0.01492	0.02135	0.01866	0.24733	0.05147
1518.03	0.0119	0.00504	0.00952	0.02528	0.00621	0.00666	0.00175	0.03643		1518.14	0.00886	0.38409	0.00658	0.01216	0.02227	0.02069	0.24922	0.05413
1518.14	0.01168	0.00596	0.01047	0.02887	0.00846	0.00664	0.00309	0.04263		1518.26	0.00908	0.41447	0.00746	0.01874	0.02136	0.01771	0.25042	0.05787
1518.26	0.01264	0.00604	0.01162	0.03265	0.00908	0.00737	0.00303	0.03865		1518.38	0.00844	0.36307	0.00754	0.01466	0.01936	0.0194	0.25041	0.05827
1518.38	0.01104	0.00519	0.01192	0.03078	0.00681	0.00647	0.00178	0.03871		1518.49	0.00828	0.35159	0.00629	0.01533	0.01724	0.0167	0.24832	0.05807
1518.49	0.01247	0.00453	0.01254	0.03085	0.00635	0.00488	0.00246	0.03581		1518.61	0.0088	0.38543	0.00562	0.01839	0.01827	0.02019	0.24667	0.05627
1518.61	0.01333	0.00456	0.01252	0.02473	0.00879	0.00707	0.00188	0.0328		1518.73	0.00972	0.32656	0.00735	0.01626	0.01772	0.02066	0.24662	0.05807
1518.73	0.01551	0.00429	0.01215	0.01915	0.00604	0.0067	0.00269	0.03806		1518.84	0.01005	0.33442	0.0065	0.01614	0.01954	0.01986	0.24805	0.05385
1518.84	0.01704	0.00435	0.01151	0.01423	0.00571	0.00745	0.00284	0.03683		1518.96	0.00943	0.37116	0.00639	0.01627	0.02039	0.0187	0.24981	0.0556
1518.96	0.01758	0.00475	0.01102	0.01286	0.00693	0.0072	0.00263	0.03978		1519.08	0.00978	0.36888	0.00575	0.01815	0.01869	0.01994	0.24996	0.0578
1519.08	0.01859	0.00522	0.01046	0.01329	0.00738	0.00699	0.00295	0.03954		1519.19	0.00851	0.34627	0.00594	0.01288	0.01991	0.02257	0.24883	0.05433
1519.19	0.01751	0.00538	0.01046	0.01513	0.00681	0.00715	0.00256	0.03874		1519.31	0.00925	0.34691	0.00586	0.01156	0.01385	0.01828	0.24834	0.05533
1519.31	0.01717	0.00541	0.0109	0.01518	0.0058	0.00648	0.00218	0.03667		1519.43	0.0095	0.34702	0.0073	0.01463	0.02045	0.02063	0.24897	0.05493
1519.43	0.01387	0.00499	0.0114	0.01455	0.00572	0.00593	0.00238	0.03619		1519.54	0.00988	0.33659	0.00713	0.01645	0.017	0.01777	0.24999	0.05347
1519.54	0.01464	0.0051	0.0114	0.0132	0.0044	0.00638	0.00184	0.03481		1519.66	0.00894	0.33199	0.00616	0.0189	0.02063	0.01827	0.25042	0.05373
1519.66	0.01396	0.00493	0.01092	0.01134	0.00539	0.00522	0.00282	0.03783		1519.78	0.0079	0.37052	0.00573	0.01495	0.01651	0.01908	0.25018	0.057
1519.78	0.01682	0.00472	0.0102	0.0103	0.00616	0.00557	0.00271	0.04142		1519.89	0.00861	0.3626	0.00735	0.01413	0.01809	0.02106	0.25026	0.0578
1519.89	0.01394	0.00482	0.00918	0.00918	0.00469	0.0058	0.002	0.0374		1520.01	0.01047	0.29639	0.00744	0.01777	0.02087	0.02169	0.25102	0.05787
1520.01	0.01382	0.0049	0.00866	0.00949	0.00849	0.00492	0.00241	0.03734		1520.13	0.00924	0.33318	0.00722	0.02065	0.01771	0.0185	0.25195	0.05773
1520.13	0.01696	0.00469	0.00918	0.00938	0.00671	0.00563	0.00218	0.03534		1520.24	0.00908	0.32842	0.00704	0.01714	0.02044	0.01917	0.25236	0.0512
1520.24	0.01582	0.00538	0.01126	0.0103	0.00518	0.0044	0.00256	0.03765		1520.36	0.00866	0.35752	0.00679	0.01307	0.01848	0.02109	0.25189	0.05345
1520.36	0.01441	0.00644	0.01305	0.01136	0.00703	0.00449	0.00211	0.04056		1520.48	0.00989	0.34342	0.00639	0.01313	0.02017	0.02116	0.25111	0.05273
1520.48	0.02027	0.00661	0.01347	0.01166	0.00794	0.00601	0.0029	0.0403		1520.59	0.00945	0.35867	0.00658	0.01419	0.02462	0.02207	0.25103	0.05533
1520.59	0.01585	0.00586	0.01219	0.00974	0.00751	0.00584	0.00287	0.03552		1520.71	0.00998	0.34598	0.00818	0.0214	0.0247	0.01596	0.25209	0.05653
1520.71	0.01466	0.00437	0.00995	0.00748	0.00551	0.00709	0.0016	0.03084		1520.83	0.00943	0.28603	0.00876	0.01457	0.01968	0.0193	0.25367	0.06087
1520.83	0.01286	0.00373	0.00911	0.00718	0.00402	0.00527	0.00193	0.02901		1520.94	0.00814	0.29087	0.00662	0.01062	0.01807	0.0183	0.25319	0.05767
1520.94	0.01604	0.0052	0.00932	0.00963	0.00732	0.00684	0.00259	0.04114		1521.06	0.00846	0.44683	0.00547	0.00986	0.01649	0.02513	0.25207	0.05727
1521.06	0.02338	0.007	0.00976	0.01091	0.00778	0.00548	0.00332	0.04564		1521.18	0.00913	0.40085	0.00622	0.01436	0.0165	0.01963	0.25229	0.051
1521.18	0.02209	0.00716	0.00958	0.01171	0.00823	0.00623	0.00281	0.03979		1521.29	0.00951	0.32984	0.00737	0.0136	0.02008	0.02066	0.25299	0.05373
1521.29	0.01579	0.00543	0.00926	0.00989	0.00457	0.0078	0.00245	0.0367		1521.41	0.01055	0.33625	0.00724	0.01321	0.01844	0.01856	0.25275	0.0544
1521.41	0.01242	0.00442	0.00908	0.00991	0.00531	0.00686	0.00193	0.03493		1521.53	0.00931	0.28772	0.00612	0.01533	0.01917	0.01656	0.25319	0.05987
1521.53	0.01096	0.0047	0.00903	0.00939	0.00545	0.00617	0.00235	0.03435		1521.64	0.00902	0.33547	0.00603	0.0155	0.01868	0.01807	0.25321	0.0586
1521.64	0.01517	0.00565	0.00948	0.01059	0.0062	0.00612	0.00242	0.03821		1521.76	0.0093	0.43877	0.00734	0.01445	0.0208	0.02167	0.25445	0.0572
1521.76	0.01802	0.00615	0.00859	0.00943	0.00736	0.00596	0.00233	0.03915		1521.88	0.01	0.30831	0.00645	0.01621	0.01917	0.01838	0.25671	0.05705
1521.88	0.01588	0.0055	0.00726	0.00895	0.00743	0.00413	0.00285	0.03481		1521.99	0.00979	0.28871	0.00947	0.01827	0.01869	0.02045	0.25853	0.05547
1521.99	0.01176	0.00528	0.00657	0.00954	0.00727	0.00527	0.0025	0.03447		1522.11	0.01117	0.37663	0.00712	0.0162	0.02063	0.01755	0.25957	0.05333
1522.11	0.01645	0.0059	0.00685	0.01109	0.00636	0.0053	0.00188	0.0435		1522.23	0.00891	0.34004	0.00782	0.01687	0.02233	0.02036	0.25909	0.05347
1522.23	0.0163	0.00637	0.00794	0.01446	0.00696	0.0073	0.00299	0.04043		1522.34	0.0103	0.37463	0.00712	0.014	0.02136	0.02119	0.2581	0.05047
1522.34	0.01233	0.00617	0.00865	0.01437	0.00934	0.0067	0.00162	0.03647		1522.46	0.00876	0.38047	0.00534	0.01556	0.01433	0.02061	0.25717	0.05353
1522.46	0.0118	0.00475	0.00805	0.01383	0.00629	0.0061	0.00214	0.03632		1522.58	0.0101	0.32864	0.00853	0.01447	0.02172	0.0181	0.25784	0.061
1522.58	0.01236	0.00405	0.00724	0.01421	0.00601	0.00642	0.00151	0.02994		1522.69	0.012	0.2776	0.00735	0.01868	0.01966	0.01847	0.25947	0.05953
1522.69	0.01402	0.00444	0.00683	0.015	0.00656	0.00623	0.00175	0.03496		1522.81	0.00974	0.37363	0.00775	0.02173	0.01991	0.01896	0.26053	0.06147
1522.81	0.01977	0.00677	0.00732	0.01679	0.00695	0.00468	0.00263	0.04148		1522.93	0.00905	0.423	0.00719	0.01733	0.01651	0.022	0.26055	0.06007
1522.93	0.02456	0.00889	0.00759	0.01826	0.00792	0.00674	0.00303	0.04669		1523.04	0.00916	0.45348	0.0071	0.01445	0.01675	0.02191	0.25979	0.05673
1523.04	0.01894	0.00918	0.00693	0.01902	0.00798	0.00675	0.00282	0.0414		1523.16	0.01088	0.33324	0.00764	0.01567	0.02172	0.01909	0.25871	0.05707
1523.16	0.01591	0.00763	0.00603	0.01466	0.00728	0.00582	0.00185	0.03168		1523.28	0.01177	0.30212	0.00688	0.01533	0.0153	0.01585	0.25919	0.05667
1523.28	0.01152	0.0066	0.0056	0.01524	0.00659	0.00496	0.0018	0.03725		1523.39	0.01032	0.2602	0.00792	0.0158	0.02172	0.01734	0.26007	0.05565
1523.39	0.01194	0.00603	0.00613	0.01609	0.00587	0.00612	0.00194	0.03623		1523.51	0.0103	0.34662	0.00747	0.01921	0.01869	0.01957	0.26123	0.05613
1523.51	0.01723	0.00717	0.00718	0.0184	0.00704	0.00697	0.00208	0.03909		1523.63	0.0103	0.29136	0.0062	0.0114	0.01899	0.02175	0.26174	0.0578
1523.63	0.01902	0.00765	0.00723	0.01863	0.0072	0.00736	0.00257	0.04237		1523.74	0.00965	0.36998	0.00755	0.01356	0.01501	0.01788	0.26163	0.05813
1523.74	0.01706	0.0073	0.00631	0.01695	0.00825	0.00757	0.00296	0.04516		1523.86	0.01084	0.31094	0.00692	0.01705	0.01935	0.02019	0.26058	0.0594
1523.86	0.01956	0.00651	0.0055	0.01544	0.00619	0.00809	0.00249	0.04009		1523.98	0.01046	0.28596	0.007	0.01667	0.02216	0.01838	0.25946	0.05413
1523.98	0.01565	0.00639	0.00519	0.01389	0.00616	0.00697	0.00234	0.03668		1524.09	0.00987	0.32839	0.00713	0.015	0.02046	0.0188	0.25883	0.05827
1524.09	0.01438	0.00722	0.00638	0.01506	0.0067	0.00825	0.00213	0.03809		1524.21	0.00994	0.29284	0.00637	0.0173	0.01987	0.01792	0.25924	0.04953
1524.21	0.01021	0.00751	0.00864	0.01468	0.0072	0.01073	0.00188	0.04179		1524.33	0.00936	0.39815	0.00685	0.01732	0.02382	0.01984	0.2593	0.05153
1524.33	0.01161	0.00746	0.01019	0.01324	0.00679	0.01056	0.00242	0.03684		1524.44	0.00999	0.36763	0.00771	0.01457	0.02097	0.01827	0.25955	0.0516
1524.44	0.01376	0.00619	0.0105	0.01302	0.00505	0.0082	0.00216	0.03402		1524.56	0.01281	0.32853	0.00827	0.01582	0.02357	0.01966	0.25876	0.05807
1524.56	0.01126	0.00567	0.0099	0.01219	0.00562	0.00672	0.00243	0.03581		1524.68	0.01063	0.30515	0.00687	0.01782	0.01664	0.02201	0.25796	0.0592
1524.68	0.01641	0.00601	0.00944	0.01304	0.00792	0.00708	0.00305	0.04305		1524.79	0.00898	0.3739	0.0055	0.0157	0.01537	0.02042	0.25719	0.05747
1524.79	0.01601	0.00701	0.00949	0.01331	0.00781	0.00954	0.00289	0.03767		1524.91	0.00813	0.44425	0.00628	0.01498	0.02156	0.01904	0.25666	0.0576
1524.91	0.01925	0.00729	0.00948	0.01353	0.00659	0.00962	0.00293	0.03667		1525.03	0.01068	0.3306	0.00804	0.01383	0.01913	0.02046	0.25712	0.0558
1525.03	0.01619	0.00615	0.00904	0.01148	0.00636	0.00984	0.00227	0.04037		1525.14	0.01164	0.2885	0.00788	0.01466	0.02417	0.01714	0.2567	0.05173
1525.14	0.00772	0.00559	0.00944	0.00996	0.00428	0.00836	0.00205	0.03114		1525.26	0.01188	0.2741	0.00749	0.01441	0.02344	0.0194	0.25656	0.0596
1525.26	0.01603	0.00608	0.01132	0.01212	0.00576	0.00699	0.0025	0.0344		1525.38	0.0103	0.44126	0.00757	0.0185	0.02053	0.02201	0.25684	0.05847
1525.38	0.01613	0.00769	0.01378	0.01471	0.00926	0.00787	0.00269	0.0424		1525.49	0.00906	0.37014	0.00549	0.01442	0.02145	0.02049	0.2573	0.0612
1525.49	0.01841	0.00843	0.01445	0.01402	0.00862	0.00933	0.00272	0.04187		1525.61	0.00919	0.34791	0.00627	0.01378	0.01643	0.02046	0.25796	0.05627
1525.61	0.01353	0.00644	0.01302	0.01286	0.0072	0.00744	0.00222	0.037		1525.73	0.01151	0.21954	0.0086	0.01588	0.02274	0.01901	0.25771	0.05407
1525.73	0.01034	0.0049	0.01136	0.01088	0.00572	0.00567	0.00254	0.03138		1525.84	0.01224	0.29026	0.0093	0.01639	0.0213	0.0181	0.25665	0.05527
1525.84	0.0147	0.00491	0.01267	0.0098	0.0077	0.00468	0.002	0.03225		1525.96	0.01133	0.28228	0.00821	0.01799	0.02275	0.01951	0.25562	0.05433
1525.96	0.0164	0.00642	0.02711	0.01063	0.00719	0.00515	0.00278	0.04102		1526.08	0.0111	0.40128	0.00727	0.01886	0.01766	0.02017	0.25529	0.057
1526.08	0.0149	0.00748	0.064	0.01157	0.00867	0.00781	0.00365	0.0455		1526.19	0.00952	0.38455	0.00664	0.0171	0.01451	0.02007	0.25625	0.05993
1526.19	0.0158	0.00717	0.11816	0.01126	0.00782	0.00856	0.00239	0.04171		1526.31	0.01056	0.34882	0.00719	0.01428	0.02148	0.01776	0.25635	0.058
1526.31	0.01331	0.00529	0.16094	0.00955	0.00631	0.00972	0.00216	0.03807		1526.43	0.01169	0.31839	0.0079	0.01546	0.01814	0.01612	0.25598	0.048
1526.43	0.01148	0.00322	0.17698	0.00885	0.00567	0.00551	0.00239	0.02896		1526.54	0.01158	0.30388	0.00918	0.02082	0.02178	0.0174	0.25461	0.05305
1526.54	0.00985	0.00348	0.17772	0.00856	0.0055	0.00461	0.00164	0.0319		1526.66	0.01054	0.38324	0.00758	0.01683	0.02057	0.02047	0.25479	0.05607
1526.66	0.01636	0.0061	0.17724	0.01071	0.00734	0.00549	0.00288	0.04048		1526.78	0.00969	0.47764	0.0064	0.01571	0.02032	0.02174	0.25596	0.06013
1526.78	0.0239	0.00845	0.17179	0.01144	0.01008	0.00586	0.00401	0.04996		1526.89	0.01106	0.40461	0.00694	0.0186	0.0162	0.02311	0.25648	0.0568
1526.89	0.02164	0.00809	0.16311	0.01113	0.00835	0.00785	0.00334	0.04259		1527.01	0.01089	0.36242	0.00587	0.01908	0.02227	0.0189	0.2551	0.05467
1527.01	0.01296	0.00482	0.1616	0.00843	0.00498	0.0069	0.00216	0.02983		1527.13	0.01123	0.28402	0.0062	0.0153	0.02331	0.01467	0.25406	0.04873
1527.13	0.00941	0.00264	0.18108	0.00629	0.00451	0.00628	0.00202	0.02385		1527.24	0.01036	0.33944	0.00681	0.02169	0.01937	0.01843	0.25385	0.0532
1527.24	0.00995	0.0042	0.21256	0.00843	0.00491	0.00435	0.002	0.03389		1527.36	0.00962	0.49711	0.00804	0.01229	0.01956	0.02302	0.25593	0.0574
1527.36	0.01705	0.00695	0.23627	0.01146	0.00797	0.00457	0.00322	0.04083		1527.48	0.00997	0.42566	0.00753	0.01906	0.02101	0.02166	0.25876	0.06153
1527.48	0.01746	0.00847	0.23629	0.01263	0.00841	0.00543	0.00338	0.04691		1527.59	0.0116	0.38875	0.00775	0.0151	0.01798	0.02299	0.25917	0.05927
1527.59	0.01408	0.00736	0.22407	0.01133	0.01029	0.00646	0.0028	0.0416		1527.71	0.0115	0.32011	0.00768	0.01579	0.02256	0.02011	0.25689	0.05907
1527.71	0.01101	0.00537	0.21019	0.00835	0.00689	0.00553	0.00251	0.02949		1527.83	0.01176	0.26285	0.00825	0.01679	0.0199	0.01762	0.25397	0.05113
1527.83	0.0104	0.00349	0.1949	0.00716	0.00542	0.00598	0.00194	0.0287		1527.94	0.0105	0.25834	0.00752	0.01529	0.01877	0.01619	0.25321	0.0512
1527.94	0.01048	0.00334	0.18195	0.0068	0.00622	0.00484	0.00178	0.03241		1528.06	0.01021	0.32555	0.00713	0.01396	0.0214	0.02072	0.25507	0.05713
1528.06	0.01351	0.00465	0.17896	0.00879	0.00639	0.00866	0.00263	0.02925		1528.18	0.00977	0.49942	0.00648	0.01351	0.0243	0.02205	0.25736	0.05793
1528.18	0.01525	0.00584	0.18105	0.00958	0.00681	0.0055	0.00211	0.03557		1528.29	0.01097	0.40296	0.00829	0.01551	0.02487	0.01942	0.25652	0.0585
1528.29	0.01783	0.00621	0.18171	0.01021	0.00649	0.00521	0.00283	0.03769		1528.41	0.01046	0.32972	0.0069	0.01694	0.01997	0.01961	0.25439	0.0534
1528.41	0.01782	0.006	0.17547	0.00797	0.0063	0.00586	0.00264	0.03508		1528.53	0.01153	0.28023	0.00677	0.01649	0.01938	0.01933	0.25298	0.05173
1528.53	0.0234	0.00653	0.16769	0.00884	0.00734	0.00538	0.00258	0.03803		1528.64	0.01013	0.35232	0.00797	0.01864	0.01447	0.02164	0.25334	0.04767
1528.64	0.03815	0.00876	0.15956	0.0092	0.00643	0.00601	0.00238	0.03718		1528.76	0.0098	0.38589	0.00749	0.01353	0.02025	0.023	0.25485	0.0532
1528.76	0.05577	0.01295	0.14918	0.00909	0.00641	0.00555	0.00208	0.03907		1528.88	0.00944	0.36104	0.00616	0.01758	0.02187	0.02136	0.25547	0.05767
1528.88	0.06363	0.01814	0.1355	0.00968	0.00726	0.00525	0.00284	0.03838		1528.99	0.01168	0.37089	0.00647	0.01836	0.01931	0.02147	0.25486	0.05813
1528.99	0.0739	0.02633	0.12168	0.00754	0.00641	0.00582	0.00179	0.0352		1529.11	0.01104	0.33099	0.00653	0.01786	0.02054	0.01815	0.25481	0.0604
1529.11	0.0692	0.04083	0.1125	0.01009	0.0065	0.00515	0.00281	0.03653		1529.23	0.01058	0.30888	0.00713	0.01948	0.02155	0.02207	0.25533	0.0586
1529.23	0.05995	0.0543	0.10723	0.01259	0.00697	0.00567	0.00308	0.03597		1529.34	0.01093	0.30055	0.00719	0.0151	0.02204	0.02096	0.25562	0.05213
1529.34	0.05594	0.0567	0.10186	0.01252	0.00757	0.00501	0.00318	0.04352		1529.46	0.00947	0.31913	0.0067	0.02081	0.02303	0.02205	0.2548	0.05153
1529.46	0.045	0.04941	0.09351	0.01257	0.00707	0.00563	0.00236	0.03858		1529.58	0.01024	0.36685	0.00652	0.02038	0.02228	0.01904	0.25277	0.05513
1529.58	0.04748	0.04128	0.08568	0.01056	0.00813	0.00472	0.00268	0.0332		1529.69	0.01131	0.30682	0.00826	0.01782	0.01867	0.01856	0.25139	0.059
1529.69	0.04901	0.03248	0.07729	0.00902	0.00671	0.00653	0.00195	0.03259		1529.81	0.01069	0.28233	0.00708	0.01863	0.02013	0.02087	0.25149	0.05887
1529.81	0.05243	0.02823	0.07053	0.00823	0.00723	0.0067	0.00265	0.02888		1529.93	0.01124	0.22818	0.00785	0.01862	0.02158	0.01693	0.25218	0.05845
1529.93	0.06809	0.03078	0.06512	0.00904	0.00712	0.00676	0.00226	0.03228		1530.04	0.01052	0.41603	0.00634	0.02005	0.01892	0.01935	0.25201	0.05253
1530.04	0.07523	0.03916	0.0595	0.00929	0.00715	0.00506	0.00278	0.03882		1530.16	0.00983	0.40464	0.00666	0.01634	0.02148	0.02006	0.25105	0.05173
1530.16	0.0622	0.05056	0.05498	0.00964	0.00679	0.00599	0.00229	0.03799		1530.28	0.00992	0.28208	0.00783	0.01517	0.0205	0.01949	0.25034	0.05107
1530.28	0.05144	0.05653	0.05024	0.01066	0.00664	0.00588	0.00277	0.03542		1530.39	0.0094	0.30951	0.00714	0.01287	0.01954	0.01854	0.25001	0.0554
1530.39	0.04649	0.05415	0.04715	0.01123	0.00886	0.00532	0.00221	0.03635		1530.51	0.00997	0.30653	0.00698	0.01699	0.02007	0.02054	0.25056	0.05933
1530.51	0.0373	0.04591	0.04367	0.01239	0.01115	0.00484	0.00209	0.03959		1530.63	0.0103	0.31121	0.00687	0.0207	0.02542	0.02204	0.25132	0.0546
1530.63	0.03765	0.03794	0.0404	0.01157	0.01453	0.00615	0.00255	0.0377		1530.74	0.00993	0.37065	0.00682	0.01659	0.01834	0.02024	0.25092	0.05213
1530.74	0.03872	0.03021	0.03654	0.01152	0.0155	0.0062	0.00247	0.03767		1530.86	0.01	0.32807	0.0057	0.01708	0.02091	0.01723	0.25083	0.05413
1530.86	0.04152	0.02545	0.03272	0.01389	0.01152	0.00615	0.00252	0.03338		1530.98	0.00996	0.32688	0.00754	0.01677	0.01623	0.01836	0.25137	0.05313
1530.98	0.04453	0.02517	0.02972	0.02889	0.01101	0.00551	0.00265	0.03424		1531.09	0.0098	0.26267	0.00837	0.01579	0.01854	0.02159	0.25273	0.0598
1531.09	0.04218	0.02838	0.02714	0.04994	0.00926	0.00648	0.00264	0.03413		1531.21	0.01087	0.28387	0.00763	0.01831	0.02278	0.01954	0.25501	0.05553
1531.21	0.03797	0.03182	0.02594	0.07195	0.00889	0.00468	0.00151	0.03604		1531.33	0.01092	0.30762	0.00667	0.019	0.02	0.01914	0.25583	0.0544
1531.33	0.03463	0.03308	0.02534	0.08903	0.00907	0.00447	0.00241	0.04035		1531.44	0.01034	0.2899	0.00677	0.01402	0.01905	0.02002	0.25533	0.05293
1531.44	0.02956	0.031	0.02434	0.08883	0.01253	0.00544	0.00264	0.04073		1531.56	0.01031	0.33031	0.00618	0.01524	0.02099	0.02174	0.25379	0.05507
1531.56	0.02864	0.02617	0.0226	0.07559	0.01389	0.00684	0.0025	0.03969		1531.68	0.00995	0.27887	0.00665	0.0157	0.01928	0.01765	0.25388	0.0558
1531.68	0.02422	0.0196	0.01918	0.05413	0.01131	0.0066	0.00219	0.02996		1531.79	0.01071	0.24044	0.00697	0.01643	0.02168	0.01738	0.25539	0.05967
1531.79	0.01805	0.01457	0.01603	0.03098	0.01069	0.00496	0.00169	0.0253		1531.91	0.01002	0.27239	0.00687	0.01682	0.01847	0.01721	0.25689	0.05687
1531.91	0.0183	0.01236	0.01597	0.02739	0.00879	0.00498	0.0024	0.03157		1532.03	0.00872	0.29677	0.00697	0.01218	0.01629	0.02033	0.25798	0.05653
1532.03	0.02583	0.01384	0.02138	0.03932	0.01101	0.00439	0.00251	0.03841		1532.14	0.00909	0.38331	0.00537	0.01434	0.01884	0.02065	0.25742	0.05433
1532.14	0.02945	0.01661	0.03363	0.06067	0.01058	0.0056	0.00304	0.04108		1532.26	0.01038	0.38587	0.00665	0.01943	0.0205	0.02017	0.25645	0.05653
1532.26	0.02375	0.01731	0.04595	0.07614	0.01014	0.00681	0.00249	0.03906		1532.38	0.01074	0.29925	0.00601	0.01526	0.01856	0.01958	0.25536	0.05667
1532.38	0.01767	0.01417	0.05196	0.08095	0.00984	0.00608	0.00225	0.0359		1532.49	0.0112	0.32016	0.00857	0.01459	0.01955	0.01696	0.25562	0.05433
1532.49	0.01719	0.01212	0.05321	0.07672	0.00855	0.00508	0.0019	0.02726		1532.61	0.00993	0.27835	0.00617	0.01425	0.01803	0.01671	0.25703	0.0566
1532.61	0.01714	0.01044	0.05248	0.06348	0.00867	0.00572	0.0026	0.03069		1532.73	0.00871	0.30286	0.00601	0.01765	0.02148	0.02123	0.25924	0.05607
1532.73	0.01773	0.01045	0.05064	0.04472	0.01055	0.00676	0.00212	0.03887		1532.84	0.00955	0.33103	0.00729	0.01734	0.01968	0.01941	0.26116	0.0536
1532.84	0.01866	0.00974	0.04681	0.03245	0.00942	0.00433	0.00307	0.03685		1532.96	0.01014	0.31693	0.00729	0.01668	0.02175	0.02039	0.26244	0.057
1532.96	0.01845	0.00915	0.0434	0.02852	0.01113	0.00476	0.00256	0.04081		1533.08	0.00972	0.38113	0.0075	0.01673	0.02249	0.02024	0.26338	0.05853
1533.08	0.01949	0.00916	0.04484	0.03196	0.00919	0.00436	0.00219	0.03379		1533.19	0.00932	0.28166	0.00722	0.01726	0.0183	0.02104	0.26377	0.0552
1533.19	0.01918	0.00984	0.05185	0.04198	0.00965	0.00553	0.00309	0.04129		1533.31	0.0097	0.32602	0.0072	0.01952	0.01942	0.01871	0.2645	0.0558
1533.31	0.01949	0.00973	0.06027	0.04669	0.00771	0.00582	0.00288	0.03427		1533.43	0.00896	0.31391	0.00724	0.01827	0.0209	0.01874	0.26535	0.0555
1533.43	0.01672	0.00822	0.06356	0.04597	0.00635	0.00928	0.00296	0.03909		1533.54	0.0092	0.2672	0.00743	0.01858	0.02476	0.01725	0.26488	0.05347
1533.54	0.01102	0.00616	0.06348	0.04016	0.00612	0.0072	0.00204	0.03008		1533.66	0.0104	0.34123	0.00757	0.01901	0.01631	0.01846	0.2645	0.0528
1533.66	0.00955	0.0051	0.06119	0.03026	0.00671	0.00428	0.00221	0.0298		1533.78	0.00982	0.26962	0.00839	0.01818	0.0172	0.01754	0.26443	0.0524
1533.78	0.01546	0.00652	0.05847	0.02399	0.00809	0.00377	0.00267	0.03816		1533.89	0.00924	0.4089	0.00647	0.01749	0.01914	0.01984	0.26478	0.05687
1533.89	0.02286	0.00783	0.05494	0.02215	0.00718	0.0048	0.00319	0.04574		1534.01	0.00849	0.3843	0.00701	0.01598	0.01666	0.02101	0.26597	0.05553
1534.01	0.02299	0.00812	0.05114	0.01913	0.00795	0.00522	0.00257	0.0499		1534.13	0.00861	0.3855	0.00595	0.0148	0.01694	0.01904	0.26538	0.05527
1534.13	0.01537	0.0068	0.04797	0.01957	0.00688	0.00599	0.00277	0.0401		1534.24	0.00978	0.27547	0.00726	0.01799	0.01716	0.01829	0.26468	0.05767
1534.24	0.01381	0.00562	0.04787	0.01897	0.00681	0.00646	0.00189	0.03595		1534.36	0.01052	0.29377	0.00736	0.01969	0.02246	0.01833	0.26361	0.05547
1534.36	0.01397	0.00608	0.04975	0.02176	0.00623	0.00571	0.00233	0.03377		1534.48	0.01077	0.32078	0.00738	0.021	0.01513	0.01954	0.26359	0.0566
1534.48	0.01727	0.00712	0.05017	0.02087	0.00664	0.00527	0.00314	0.03807		1534.59	0.01064	0.37366	0.00707	0.01592	0.02077	0.01983	0.26424	0.05713
1534.59	0.0162	0.00726	0.04903	0.01875	0.00767	0.00602	0.00186	0.0366		1534.71	0.00848	0.30524	0.00643	0.01599	0.0215	0.01879	0.26521	0.0508
1534.71	0.01822	0.00699	0.04567	0.01583	0.00691	0.00651	0.00278	0.04396		1534.83	0.00967	0.25935	0.00611	0.021	0.01606	0.01714	0.26454	0.0516
1534.83	0.01814	0.00738	0.04138	0.01349	0.0077	0.00567	0.00229	0.03683		1534.94	0.00936	0.23635	0.00781	0.01481	0.01932	0.01696	0.26393	0.05727
1534.94	0.0186	0.00908	0.03736	0.0131	0.00718	0.00583	0.00273	0.03518		1535.06	0.01028	0.31528	0.00722	0.01724	0.01636	0.0212	0.26361	0.05973
1535.06	0.02236	0.01147	0.03454	0.01456	0.00642	0.0046	0.00253	0.03909		1535.18	0.01124	0.36687	0.00675	0.0189	0.02165	0.02031	0.26428	0.05965
1535.18	0.02518	0.01467	0.03296	0.01632	0.00746	0.00642	0.00287	0.0443		1535.29	0.01016	0.34287	0.00692	0.01767	0.0221	0.02128	0.26495	0.05533
1535.29	0.02432	0.01619	0.03207	0.01642	0.00873	0.00679	0.00318	0.04345		1535.41	0.00811	0.35156	0.00858	0.01883	0.01482	0.02038	0.26469	0.0524
1535.41	0.01926	0.01406	0.03008	0.01623	0.00732	0.00587	0.00248	0.03682		1535.53	0.00845	0.28545	0.00635	0.01813	0.01774	0.01666	0.26288	0.05407
1535.53	0.01436	0.01067	0.02673	0.01358	0.00552	0.00545	0.00173	0.0231		1535.64	0.01053	0.21509	0.00749	0.01763	0.01974	0.01597	0.26109	0.05847
1535.64	0.0151	0.00845	0.02465	0.01239	0.00546	0.00437	0.00171	0.02377		1535.76	0.01052	0.25561	0.00804	0.01675	0.02065	0.01936	0.26061	0.05887
1535.76	0.01965	0.00913	0.02399	0.01153	0.00652	0.00464	0.00177	0.03691		1535.88	0.00883	0.34494	0.0067	0.01362	0.01938	0.02106	0.25988	0.05613
1535.88	0.02295	0.01201	0.02353	0.01192	0.00913	0.00638	0.00336	0.04452		1535.99	0.00926	0.42055	0.00672	0.01355	0.01629	0.02152	0.25926	0.05873
1535.99	0.0271	0.01407	0.02206	0.01307	0.00944	0.0075	0.00327	0.04009		1536.11	0.00836	0.33786	0.00718	0.01738	0.01702	0.02112	0.25834	0.05373
1536.11	0.02571	0.01413	0.01885	0.01173	0.0078	0.00571	0.00279	0.03839		1536.23	0.0092	0.27878	0.00691	0.01361	0.01958	0.01645	0.25743	0.05533
1536.23	0.01632	0.01262	0.01612	0.00967	0.00543	0.00546	0.002	0.02917		1536.34	0.01165	0.24842	0.00692	0.0145	0.02267	0.01804	0.25714	0.05813
1536.34	0.01498	0.01186	0.01524	0.01086	0.0066	0.00458	0.00159	0.03186		1536.46	0.01159	0.31303	0.00771	0.01714	0.02105	0.01802	0.25782	0.05833
1536.46	0.01773	0.01285	0.0156	0.01179	0.00953	0.00588	0.00242	0.03462		1536.58	0.00976	0.3995	0.00711	0.0147	0.01659	0.02226	0.2598	0.05453
1536.58	0.02243	0.01405	0.01579	0.01407	0.01423	0.00572	0.00373	0.04596		1536.69	0.00966	0.41112	0.00761	0.01364	0.01804	0.02123	0.2617	0.0516
1536.69	0.0193	0.01383	0.0151	0.01539	0.01552	0.00737	0.00287	0.04666		1536.81	0.00974	0.32291	0.00678	0.01395	0.01564	0.02303	0.26132	0.04953
1536.81	0.02301	0.01158	0.01308	0.01591	0.01197	0.00633	0.00251	0.04237		1536.93	0.0098	0.27663	0.00774	0.0174	0.01995	0.01677	0.25921	0.04987
1536.93	0.01426	0.00957	0.01089	0.02393	0.00954	0.00411	0.00245	0.03608		1537.04	0.01147	0.25522	0.00659	0.01287	0.02037	0.01744	0.25756	0.05795
1537.04	0.01654	0.00863	0.00974	0.04922	0.00934	0.00408	0.00232	0.03677		1537.16	0.01046	0.26808	0.00714	0.01638	0.02076	0.02107	0.25694	0.0586
1537.16	0.01676	0.00976	0.00965	0.08545	0.00982	0.00698	0.00171	0.03402		1537.28	0.00965	0.33027	0.00631	0.01617	0.0193	0.02149	0.25786	0.05753
1537.28	0.01747	0.01083	0.01027	0.11909	0.00914	0.00939	0.00202	0.03175		1537.39	0.0102	0.39862	0.00705	0.01798	0.01664	0.01965	0.25803	0.05527
1537.39	0.01747	0.01067	0.00984	0.13332	0.00891	0.00732	0.00242	0.03871		1537.51	0.00996	0.3569	0.00786	0.01902	0.01876	0.01642	0.2566	0.05333
1537.51	0.01338	0.00879	0.00859	0.12193	0.01182	0.00528	0.00198	0.02659		1537.63	0.01014	0.23506	0.00642	0.01761	0.01518	0.0187	0.2536	0.05167
1537.63	0.0151	0.00729	0.00732	0.09485	0.01224	0.00386	0.00205	0.03009		1537.74	0.0088	0.29966	0.00596	0.01242	0.01421	0.01799	0.25189	0.0532
1537.74	0.01364	0.00732	0.00738	0.06245	0.01249	0.00522	0.00247	0.03451		1537.86	0.00823	0.31182	0.00674	0.01371	0.01894	0.02113	0.25108	0.06153
1537.86	0.01831	0.00835	0.00806	0.04494	0.01065	0.00677	0.00226	0.04139		1537.98	0.01021	0.40063	0.00653	0.01752	0.0164	0.021	0.2519	0.0588
1537.98	0.02162	0.00925	0.0081	0.05258	0.01151	0.00925	0.00339	0.03731		1538.09	0.00983	0.43486	0.00615	0.01544	0.0164	0.02083	0.25237	0.05627
1538.09	0.01635	0.00818	0.00799	0.06689	0.00961	0.00724	0.00287	0.03421		1538.21	0.00927	0.34363	0.00709	0.02109	0.01785	0.01883	0.25149	0.05347
1538.21	0.01303	0.00698	0.00731	0.09606	0.00864	0.00563	0.00242	0.03832		1538.33	0.0091	0.35667	0.00771	0.01425	0.0147	0.0192	0.25103	0.05293
1538.33	0.01104	0.00588	0.00759	0.11692	0.00655	0.00544	0.00209	0.03349		1538.44	0.01002	0.34243	0.00698	0.01441	0.0213	0.01874	0.25237	0.05293
1538.44	0.01375	0.0063	0.00826	0.12714	0.00915	0.0044	0.00168	0.03274		1538.56	0.00985	0.30625	0.00689	0.01591	0.02003	0.0188	0.25491	0.0586
1538.56	0.0139	0.00736	0.0086	0.11497	0.00952	0.00587	0.00221	0.04353		1538.68	0.01027	0.32571	0.00894	0.01506	0.0204	0.02255	0.25614	0.05707
1538.68	0.0194	0.00768	0.00865	0.09315	0.01213	0.00574	0.00307	0.03996		1538.79	0.00951	0.29802	0.00758	0.0189	0.01785	0.01998	0.25464	0.0578
1538.79	0.01626	0.00713	0.00781	0.06323	0.01138	0.00692	0.00308	0.03572		1538.91	0.00947	0.24832	0.00808	0.01586	0.0193	0.02096	0.252	0.05545
1538.91	0.01357	0.00636	0.00687	0.04582	0.00915	0.00604	0.00269	0.0425		1539.03	0.01001	0.25446	0.00785	0.01784	0.02027	0.01999	0.25009	0.05973
1539.03	0.01324	0.00538	0.00628	0.04351	0.0083	0.00555	0.00244	0.03264		1539.14	0.01003	0.33088	0.00707	0.01812	0.021	0.01714	0.24945	0.05713
1539.14	0.01345	0.00522	0.00655	0.05035	0.00736	0.00562	0.00183	0.03238		1539.26	0.00991	0.2923	0.00658	0.01761	0.02167	0.0175	0.25046	0.05933
1539.26	0.01237	0.00497	0.00693	0.05914	0.00699	0.00697	0.00201	0.03201		1539.38	0.00853	0.32271	0.00745	0.01189	0.01711	0.01831	0.25037	0.05793
1539.38	0.01105	0.00506	0.0068	0.0655	0.00755	0.00549	0.00157	0.03476		1539.49	0.0084	0.3417	0.00681	0.01533	0.0171	0.02063	0.2483	0.053
1539.49	0.0133	0.005	0.00667	0.06712	0.0075	0.0054	0.00247	0.03602		1539.61	0.00929	0.29137	0.00809	0.01602	0.01958	0.01966	0.24681	0.05333
1539.61	0.01419	0.00529	0.00666	0.05792	0.00766	0.00526	0.00297	0.03415		1539.73	0.00957	0.27903	0.00575	0.01431	0.01213	0.02028	0.2462	0.0552
1539.73	0.01269	0.00535	0.00645	0.04528	0.00887	0.0071	0.0023	0.04177		1539.84	0.01003	0.36001	0.00673	0.01656	0.01584	0.01928	0.24725	0.05953
1539.84	0.01331	0.00544	0.00656	0.03233	0.00905	0.00762	0.00189	0.03887		1539.96	0.00879	0.35774	0.00607	0.01598	0.0171	0.01828	0.24795	0.06067
1539.96	0.01137	0.0045	0.00615	0.02623	0.00688	0.00643	0.00247	0.03452		1540.08	0.00956	0.32662	0.00746	0.01377	0.01842	0.01677	0.2492	0.0632
1540.08	0.01112	0.00431	0.0068	0.02341	0.00626	0.00613	0.00196	0.03577		1540.19	0.00923	0.37979	0.00714	0.01369	0.01441	0.01878	0.24998	0.05467
1540.19	0.01223	0.00555	0.00811	0.02659	0.0079	0.00506	0.00253	0.03832		1540.31	0.01016	0.33601	0.00746	0.01572	0.02005	0.02098	0.25141	0.05473
1540.31	0.01647	0.00636	0.00904	0.03021	0.00786	0.006	0.00271	0.0366		1540.43	0.0103	0.28525	0.00755	0.01492	0.01805	0.01948	0.25272	0.05187
1540.43	0.01671	0.00641	0.00952	0.03132	0.00878	0.00701	0.00314	0.03682		1540.54	0.00992	0.29395	0.00712	0.0164	0.01756	0.01838	0.25369	0.05953
1540.54	0.01792	0.00568	0.00931	0.02877	0.00744	0.00625	0.00231	0.04244		1540.66	0.01	0.31049	0.00768	0.01863	0.02059	0.0207	0.25311	0.0614
1540.66	0.01288	0.00573	0.00868	0.02494	0.00737	0.00622	0.00249	0.03789		1540.78	0.00943	0.25735	0.00627	0.01843	0.02289	0.01544	0.25167	0.0604
1540.78	0.01413	0.00482	0.008	0.02101	0.00883	0.00707	0.00254	0.0394		1540.89	0.01063	0.28834	0.00824	0.01261	0.01768	0.01826	0.25092	0.0535
1540.89	0.01369	0.00427	0.00696	0.01622	0.00594	0.0063	0.0021	0.03547		1541.01	0.01231	0.20546	0.00967	0.01774	0.0229	0.01653	0.25065	0.05273
1541.01	0.01191	0.00397	0.00637	0.01428	0.0047	0.00719	0.00193	0.03363		1541.13	0.0104	0.32254	0.00722	0.01747	0.02071	0.01751	0.24996	0.0454
1541.13	0.0109	0.0037	0.00692	0.01411	0.00681	0.0076	0.00113	0.0307		1541.24	0.00985	0.3429	0.00671	0.01972	0.01714	0.01922	0.24901	0.05147
1541.24	0.01391	0.00443	0.00853	0.01479	0.00515	0.00638	0.00147	0.03731		1541.36	0.00845	0.34731	0.00584	0.01715	0.01296	0.01792	0.24806	0.05927
1541.36	0.01555	0.00507	0.009	0.0156	0.00678	0.00639	0.00191	0.0384		1541.48	0.01048	0.3431	0.0077	0.01556	0.01712	0.01999	0.24788	0.06227
1541.48	0.01523	0.00525	0.00916	0.0166	0.00749	0.00543	0.0024	0.04534		1541.59	0.01026	0.30426	0.00695	0.01625	0.01919	0.01903	0.24886	0.0616
1541.59	0.01492	0.00531	0.00812	0.01497	0.00687	0.00525	0.00232	0.03753		1541.71	0.01053	0.32408	0.00733	0.01323	0.01896	0.0181	0.24906	0.05107
1541.71	0.0135	0.00487	0.00754	0.01315	0.00846	0.00616	0.00246	0.03333		1541.83	0.01105	0.28915	0.00746	0.01326	0.02093	0.01845	0.2489	0.05007
1541.83	0.0145	0.0044	0.009	0.01149	0.00711	0.00745	0.00224	0.03506		1541.94	0.00992	0.39515	0.00699	0.01654	0.01481	0.02189	0.24953	0.04813
1541.94	0.01323	0.00451	0.02031	0.01115	0.00487	0.0053	0.00229	0.04117		1542.06	0.00994	0.39162	0.00674	0.01556	0.01911	0.01868	0.25134	0.05687
1542.06	0.01516	0.00545	0.05086	0.01148	0.00758	0.00716	0.00214	0.03954		1542.18	0.01163	0.36225	0.00726	0.01332	0.02383	0.0197	0.25358	0.0662
1542.18	0.01579	0.00552	0.08601	0.01235	0.00787	0.00557	0.00269	0.0364		1542.29	0.01037	0.31663	0.00713	0.01833	0.02452	0.01934	0.25408	0.05773
1542.29	0.02031	0.00559	0.10893	0.01182	0.00731	0.00467	0.00251	0.03668		1542.41	0.01091	0.29871	0.00641	0.01839	0.01752	0.01973	0.25223	0.05493
1542.41	0.01456	0.00528	0.12052	0.01229	0.00652	0.00442	0.00238	0.03601		1542.53	0.01131	0.27588	0.00747	0.02061	0.01704	0.02027	0.24993	0.05273
1542.53	0.01371	0.00545	0.12254	0.01174	0.00704	0.00706	0.00315	0.03848		1542.64	0.01027	0.22782	0.00745	0.01412	0.01955	0.02155	0.24908	0.04933
1542.64	0.01686	0.0055	0.12059	0.01207	0.00752	0.0062	0.00254	0.04411		1542.76	0.00983	0.23037	0.00726	0.01865	0.02143	0.01814	0.2495	0.05447
1542.76	0.01649	0.00492	0.11485	0.0091	0.00704	0.00732	0.00232	0.03615		1542.88	0.0096	0.23711	0.00641	0.01563	0.01974	0.01661	0.24967	0.05235
1542.88	0.01441	0.00342	0.10846	0.00814	0.0059	0.0049	0.00243	0.0373		1542.99	0.01111	0.21955	0.00694	0.01465	0.02168	0.01613	0.24833	0.0546
1542.99	0.01034	0.00261	0.11148	0.00656	0.00338	0.00488	0.00126	0.02515		1543.11	0.0085	0.28931	0.00785	0.01606	0.01846	0.0191	0.24492	0.0576
1543.11	0.01231	0.00337	0.12793	0.00798	0.0054	0.00576	0.00224	0.02966		1543.23	0.0096	0.38849	0.00673	0.01556	0.01925	0.01962	0.24311	0.05247
1543.23	0.01623	0.00569	0.14746	0.01061	0.00715	0.00524	0.00291	0.04435		1543.34	0.00945	0.31789	0.00726	0.01832	0.02119	0.02181	0.2441	0.05553
1543.34	0.01586	0.00675	0.15687	0.01125	0.00782	0.00606	0.00273	0.04114		1543.46	0.00988	0.34587	0.00777	0.01231	0.01792	0.01972	0.24518	0.05213
1543.46	0.01592	0.00549	0.1517	0.01066	0.00727	0.0068	0.00269	0.03673		1543.58	0.01033	0.34038	0.00683	0.01671	0.02071	0.01398	0.24513	0.05867
1543.58	0.01366	0.00411	0.14218	0.00893	0.00588	0.00689	0.00239	0.03056		1543.69	0.00994	0.33147	0.00697	0.01383	0.01683	0.0189	0.24397	0.05687
1543.69	0.01006	0.00335	0.13553	0.00762	0.00573	0.00722	0.00211	0.03518		1543.81	0.01086	0.39199	0.0079	0.02273	0.01828	0.01868	0.24408	0.05647
1543.81	0.01254	0.00426	0.1286	0.00838	0.0073	0.00696	0.00267	0.03883		1543.93	0.01	0.39825	0.0079	0.01734	0.01925	0.0229	0.2462	0.04947
1543.93	0.01855	0.0059	0.12169	0.00841	0.00832	0.0047	0.00283	0.04449		1544.04	0.01102	0.38738	0.00713	0.01809	0.0201	0.01976	0.24874	0.0546
1544.04	0.01918	0.0067	0.1174	0.01024	0.00763	0.0043	0.00315	0.04834		1544.16	0.00997	0.34541	0.0063	0.0137	0.02483	0.01975	0.24945	0.0532
1544.16	0.01719	0.00627	0.11709	0.01054	0.00701	0.00466	0.00314	0.04443		1544.28	0.00983	0.27671	0.00769	0.01884	0.0181	0.01869	0.24755	0.06187
1544.28	0.01533	0.0052	0.11655	0.00956	0.006	0.00437	0.00266	0.03331		1544.39	0.01024	0.30361	0.00854	0.01464	0.01877	0.01925	0.24446	0.0558
1544.39	0.01567	0.00479	0.11383	0.00912	0.00667	0.0062	0.00191	0.03773		1544.51	0.01036	0.29298	0.00801	0.01383	0.02246	0.01816	0.24358	0.06067
1544.51	0.02445	0.00514	0.10806	0.00922	0.00403	0.00718	0.00226	0.03527		1544.63	0.01247	0.32485	0.00662	0.01351	0.02311	0.01894	0.24398	0.0562
1544.63	0.03291	0.00662	0.10123	0.00932	0.00617	0.00611	0.00261	0.03696		1544.74	0.01112	0.34488	0.00694	0.01809	0.01632	0.0178	0.24475	0.05307
1544.74	0.0463	0.0078	0.09234	0.00832	0.00572	0.00436	0.00255	0.03092		1544.86	0.01033	0.36414	0.00729	0.01533	0.01814	0.01961	0.2449	0.05147
1544.86	0.05124	0.01006	0.08423	0.00771	0.00496	0.0051	0.00167	0.03519		1544.98	0.00933	0.35053	0.00587	0.01765	0.01573	0.01978	0.24291	0.05025
1544.98	0.06067	0.01435	0.07666	0.00835	0.00727	0.00635	0.00211	0.03364		1545.09	0.00963	0.36981	0.00673	0.02085	0.01721	0.02011	0.24158	0.05387
1545.09	0.05381	0.02004	0.0727	0.0095	0.00567	0.0069	0.003	0.03604		1545.21	0.01118	0.32279	0.00758	0.01916	0.01852	0.01811	0.24239	0.0564
1545.21	0.0466	0.02637	0.06962	0.01061	0.00588	0.00502	0.00269	0.03671		1545.33	0.01221	0.32992	0.00715	0.01358	0.01898	0.01852	0.24382	0.05433
1545.33	0.03345	0.0278	0.06552	0.01033	0.00616	0.00512	0.00254	0.04086		1545.44	0.01	0.3839	0.00705	0.01884	0.01706	0.02029	0.24451	0.0566
1545.44	0.03663	0.02677	0.06047	0.01054	0.00792	0.00641	0.00229	0.03988		1545.56	0.00968	0.37154	0.0064	0.0169	0.01475	0.02056	0.24427	0.05727
1545.56	0.04039	0.02313	0.05545	0.01097	0.00671	0.00525	0.00319	0.0399		1545.68	0.01	0.40545	0.00712	0.01733	0.01578	0.02026	0.24421	0.05353
1545.68	0.05149	0.02069	0.05226	0.01047	0.00642	0.0071	0.00314	0.03891		1545.79	0.01047	0.3108	0.00684	0.0152	0.02195	0.02033	0.24518	0.05587
1545.79	0.05077	0.0189	0.04774	0.00924	0.00652	0.0067	0.00292	0.03433		1545.91	0.01171	0.38086	0.0076	0.0161	0.02393	0.01876	0.24682	0.05507
1545.91	0.05781	0.01836	0.0431	0.00925	0.00595	0.00559	0.00311	0.03674		1546.03	0.01084	0.39879	0.00811	0.01813	0.01849	0.02088	0.24732	0.0496
1546.03	0.05909	0.02133	0.04079	0.00921	0.00623	0.00536	0.00211	0.03667		1546.14	0.01105	0.37608	0.00633	0.01921	0.01564	0.02117	0.24619	0.05727
1546.14	0.05332	0.02669	0.04028	0.00975	0.00821	0.00508	0.00348	0.04079		1546.26	0.00967	0.36567	0.00603	0.01211	0.01563	0.02117	0.24384	0.053
1546.26	0.04505	0.02919	0.0407	0.00929	0.00716	0.00615	0.00394	0.03646		1546.38	0.009	0.29259	0.00622	0.01295	0.01846	0.01834	0.24287	0.05727
1546.38	0.03092	0.02657	0.039	0.00819	0.00698	0.00665	0.00245	0.03299		1546.49	0.01047	0.29927	0.00611	0.01959	0.01939	0.016	0.24356	0.05753
1546.49	0.02203	0.02143	0.03607	0.00724	0.0062	0.00923	0.00195	0.02797		1546.61	0.01079	0.29764	0.00878	0.01635	0.02117	0.01645	0.24416	0.0568
1546.61	0.02319	0.01683	0.03344	0.0067	0.00437	0.00687	0.00125	0.03261		1546.73	0.01172	0.43764	0.00664	0.01964	0.02049	0.02118	0.24385	0.05813
1546.73	0.03071	0.01615	0.03179	0.00962	0.0067	0.00477	0.00255	0.02895		1546.84	0.01002	0.36868	0.00625	0.01614	0.01624	0.02288	0.2432	0.05653
1546.84	0.03732	0.01677	0.03085	0.01311	0.01044	0.0041	0.00312	0.04599		1546.96	0.00768	0.36919	0.00558	0.016	0.0142	0.02123	0.24271	0.05547
1546.96	0.04499	0.01758	0.02829	0.01936	0.01139	0.00657	0.00322	0.03983		1547.08	0.01041	0.35576	0.00678	0.01639	0.02164	0.01937	0.24336	0.04653
1547.08	0.0326	0.01643	0.02597	0.02378	0.00538	0.00763	0.00288	0.03		1547.19	0.01023	0.29206	0.00759	0.0174	0.01966	0.0179	0.2442	0.0467
1547.19	0.02592	0.01578	0.02539	0.0284	0.00462	0.00763	0.00233	0.02779		1547.31	0.01127	0.34087	0.00815	0.02305	0.02336	0.01778	0.24432	0.05187
1547.31	0.02228	0.01645	0.02699	0.0368	0.00615	0.00789	0.00178	0.03321		1547.43	0.01103	0.34175	0.0074	0.01753	0.0172	0.01918	0.24424	0.0552
1547.43	0.02202	0.01837	0.02818	0.0415	0.01016	0.00591	0.00302	0.04172		1547.54	0.0086	0.44114	0.00713	0.01514	0.01561	0.02298	0.24521	0.05647
1547.54	0.02894	0.01899	0.02759	0.03877	0.01064	0.00567	0.00409	0.04869		1547.66	0.00954	0.40997	0.00578	0.0136	0.02035	0.02337	0.24659	0.05433
1547.66	0.0308	0.01686	0.02441	0.03336	0.00898	0.00497	0.00343	0.03746		1547.78	0.01082	0.35526	0.01004	0.01405	0.02168	0.01898	0.24745	0.05473
1547.78	0.02413	0.01224	0.02111	0.02387	0.00894	0.00551	0.0027	0.03354		1547.89	0.01007	0.28784	0.0078	0.02084	0.01878	0.01799	0.24704	0.054
1547.89	0.01758	0.00884	0.0244	0.01975	0.00628	0.00555	0.00151	0.0339		1548.01	0.01018	0.30185	0.00654	0.01761	0.01581	0.01793	0.24571	0.05433
1548.01	0.02161	0.00934	0.05124	0.02336	0.00581	0.00497	0.00219	0.03574		1548.13	0.00867	0.31662	0.00732	0.01655	0.01514	0.02166	0.2449	0.05373
1548.13	0.02162	0.01192	0.09614	0.03119	0.00878	0.00613	0.00349	0.04522		1548.24	0.00979	0.31283	0.00698	0.01862	0.02108	0.0193	0.24526	0.0578
1548.24	0.02038	0.01312	0.13322	0.03708	0.00821	0.00664	0.0034	0.04352		1548.36	0.01033	0.29489	0.00793	0.01994	0.01829	0.01692	0.24542	0.05627
1548.36	0.02083	0.01145	0.1559	0.03486	0.00834	0.00704	0.00235	0.02979		1548.48	0.01053	0.26879	0.0075	0.02091	0.02096	0.0181	0.24453	0.05973
1548.48	0.01376	0.00811	0.15963	0.03228	0.00441	0.00797	0.00178	0.02841		1548.59	0.01012	0.2229	0.00742	0.01591	0.02108	0.01748	0.24327	0.05913
1548.59	0.01121	0.00641	0.15588	0.02686	0.00424	0.00729	0.00143	0.02285		1548.71	0.0092	0.28512	0.00638	0.01621	0.01781	0.01911	0.24228	0.05627
1548.71	0.01382	0.00714	0.15008	0.0226	0.00774	0.005	0.00214	0.03458		1548.83	0.00853	0.32753	0.00648	0.01209	0.01872	0.0206	0.2434	0.0574
1548.83	0.01799	0.0088	0.14499	0.02001	0.00847	0.00563	0.00309	0.04475		1548.94	0.00927	0.42566	0.00731	0.01391	0.01708	0.02394	0.24449	0.0502
1548.94	0.02336	0.00971	0.14159	0.01928	0.00963	0.00607	0.00295	0.04483		1549.06	0.01121	0.38408	0.00807	0.0159	0.01926	0.01972	0.24464	0.05493
1549.06	0.02133	0.00845	0.15021	0.01815	0.00811	0.00769	0.00326	0.03706		1549.18	0.01142	0.29013	0.00786	0.01822	0.01981	0.01713	0.24331	0.052
1549.18	0.01594	0.0068	0.16893	0.02017	0.00612	0.00636	0.00188	0.03404		1549.29	0.00989	0.31342	0.00624	0.012	0.01999	0.01686	0.24296	0.0532
1549.29	0.01068	0.00623	0.18856	0.02221	0.00563	0.0063	0.00221	0.03391		1549.41	0.00902	0.36753	0.0059	0.01624	0.01635	0.02144	0.24357	0.0568
1549.41	0.01842	0.0074	0.19707	0.02637	0.00758	0.00508	0.00254	0.04123		1549.53	0.00938	0.45345	0.0077	0.02302	0.02169	0.02064	0.24551	0.06187
1549.53	0.01978	0.00865	0.19444	0.02862	0.00683	0.00585	0.00332	0.04168		1549.64	0.00958	0.31709	0.00772	0.01767	0.02072	0.01868	0.24718	0.05247
1549.64	0.01791	0.00801	0.18189	0.02338	0.00864	0.00502	0.00258	0.04341		1549.76	0.0105	0.32016	0.00639	0.01888	0.01902	0.01976	0.24674	0.05693
1549.76	0.01643	0.00658	0.16682	0.01681	0.00741	0.0054	0.00248	0.03872		1549.88	0.00958	0.31087	0.00648	0.01493	0.01829	0.01968	0.24439	0.0542
1549.88	0.01485	0.00575	0.15383	0.01333	0.00704	0.00568	0.00263	0.03584		1549.99	0.00904	0.35005	0.00662	0.01794	0.01599	0.01832	0.24268	0.05687
1549.99	0.01727	0.0062	0.14797	0.01279	0.00672	0.00566	0.00296	0.04185		1550.11	0.00942	0.37089	0.00772	0.01529	0.01999	0.02045	0.24243	0.05893
1550.11	0.01334	0.00637	0.14851	0.01354	0.0065	0.00557	0.0021	0.04206		1550.23	0.00944	0.29779	0.00692	0.01942	0.01599	0.01635	0.24307	0.05853
1550.23	0.01703	0.00535	0.14903	0.01329	0.00624	0.00637	0.00223	0.03024		1550.34	0.00982	0.24962	0.00794	0.01941	0.02217	0.01735	0.24317	0.05633
1550.34	0.01146	0.00444	0.1465	0.01307	0.00433	0.00689	0.00217	0.02495		1550.46	0.01093	0.30908	0.00624	0.02117	0.0195	0.02052	0.242	0.05373
1550.46	0.01397	0.00509	0.14017	0.01566	0.00488	0.00507	0.00222	0.02526		1550.58	0.00945	0.32131	0.00653	0.0169	0.01981	0.02199	0.2397	0.0542
1550.58	0.01875	0.00723	0.13401	0.01711	0.00554	0.00494	0.0029	0.03817		1550.69	0.00788	0.3765	0.00602	0.01452	0.01708	0.02286	0.23955	0.0544
1550.69	0.02712	0.00955	0.12572	0.01563	0.00805	0.00559	0.00317	0.04432		1550.81	0.00961	0.42628	0.00645	0.01515	0.01711	0.02195	0.2407	0.0578
1550.81	0.03279	0.00988	0.11616	0.01275	0.00906	0.00566	0.00287	0.04404		1550.93	0.00952	0.34239	0.00826	0.01884	0.01882	0.01662	0.24094	0.05727
1550.93	0.03019	0.01093	0.10415	0.01076	0.00653	0.00727	0.0021	0.0342		1551.04	0.00985	0.30677	0.00741	0.02192	0.02456	0.01655	0.24057	0.05913
1551.04	0.03209	0.01351	0.09479	0.01019	0.00526	0.00582	0.00222	0.03615		1551.16	0.00992	0.40582	0.00661	0.0179	0.01745	0.01924	0.24004	0.05673
1551.16	0.0334	0.0189	0.09083	0.01273	0.00723	0.00666	0.0029	0.04015		1551.28	0.00934	0.35428	0.00709	0.01715	0.01773	0.0197	0.24096	0.05113
1551.28	0.03747	0.02411	0.08813	0.01532	0.00743	0.00611	0.00384	0.04409		1551.39	0.00828	0.39779	0.00709	0.0169	0.01594	0.02032	0.24247	0.052
1551.39	0.03425	0.0242	0.0832	0.01512	0.00822	0.00467	0.00295	0.03703		1551.51	0.00857	0.31917	0.00613	0.01527	0.02055	0.02207	0.24365	0.04827
1551.51	0.0308	0.02051	0.07551	0.01314	0.00737	0.00714	0.0026	0.0341		1551.63	0.00908	0.29698	0.00655	0.01489	0.02253	0.01712	0.24273	0.0572
1551.63	0.02582	0.01751	0.06798	0.01344	0.0052	0.0062	0.00216	0.03271		1551.74	0.00932	0.27158	0.00652	0.01564	0.01786	0.0208	0.2405	0.0645
1551.74	0.02993	0.01609	0.06233	0.01247	0.00585	0.00589	0.0023	0.03536		1551.86	0.00942	0.28387	0.00654	0.01431	0.02118	0.02019	0.23968	0.06153
1551.86	0.02962	0.01624	0.05683	0.01019	0.00619	0.00624	0.00325	0.03787		1551.98	0.00992	0.30075	0.0062	0.01762	0.01685	0.01986	0.24028	0.05813
1551.98	0.02979	0.01706	0.05241	0.00826	0.00742	0.00565	0.00316	0.04514		1552.09	0.01038	0.30924	0.00783	0.01832	0.01854	0.01792	0.24134	0.052
1552.09	0.0303	0.01748	0.0482	0.00817	0.00673	0.0063	0.00202	0.03501		1552.21	0.00989	0.31146	0.00772	0.01531	0.02507	0.01718	0.24082	0.0536
1552.21	0.02614	0.01901	0.04443	0.00785	0.00623	0.00774	0.00177	0.02739		1552.33	0.00874	0.34486	0.00573	0.01715	0.02156	0.01713	0.23926	0.0562
1552.33	0.02496	0.02083	0.04235	0.01009	0.00556	0.00631	0.00215	0.03347		1552.44	0.00885	0.35676	0.00612	0.0146	0.01951	0.02212	0.23781	0.06067
1552.44	0.02721	0.02164	0.0398	0.01165	0.00908	0.00669	0.00291	0.04066		1552.56	0.00887	0.35786	0.00701	0.01561	0.01757	0.02243	0.23778	0.061
1552.56	0.02952	0.02039	0.03733	0.01347	0.01149	0.00579	0.0031	0.0384		1552.68	0.00927	0.35825	0.00656	0.01729	0.01732	0.01939	0.23903	0.0612
1552.68	0.02682	0.01806	0.03453	0.014	0.01373	0.00643	0.00295	0.04078		1552.79	0.00975	0.3944	0.00678	0.0198	0.02241	0.01872	0.23975	0.0574
1552.79	0.02341	0.01509	0.03096	0.01741	0.01206	0.00708	0.0023	0.03031		1552.91	0.00952	0.34781	0.0052	0.0163	0.01991	0.01946	0.23941	0.0534
1552.91	0.02069	0.01286	0.02734	0.03679	0.00939	0.0059	0.00203	0.02971		1553.03	0.00998	0.24796	0.00554	0.01633	0.01993	0.02087	0.23932	0.05387
1553.03	0.02309	0.01255	0.02473	0.07956	0.00827	0.00584	0.00232	0.03364		1553.14	0.009	0.40128	0.00594	0.01796	0.01735	0.0193	0.24084	0.05427
1553.14	0.02606	0.01433	0.02406	0.13846	0.00822	0.00532	0.00264	0.04146		1553.26	0.01039	0.31515	0.00703	0.01676	0.01648	0.0212	0.24284	0.05587
1553.26	0.02494	0.01589	0.02342	0.19973	0.00808	0.00504	0.00337	0.04237		1553.38	0.00996	0.32758	0.00585	0.01659	0.01762	0.02196	0.24404	0.05393
1553.38	0.02426	0.01609	0.02179	0.24005	0.00903	0.00519	0.0027	0.04099		1553.49	0.01	0.33961	0.00719	0.01884	0.01647	0.02081	0.24394	0.05093
1553.49	0.01781	0.01365	0.01894	0.24065	0.00933	0.00569	0.00191	0.0316		1553.61	0.01014	0.27846	0.00721	0.01731	0.01632	0.01845	0.24254	0.05293
1553.61	0.02062	0.01177	0.01701	0.20509	0.01085	0.00529	0.00258	0.03199		1553.73	0.00936	0.29504	0.00702	0.01418	0.02043	0.01885	0.24162	0.05207
1553.73	0.01777	0.01091	0.01614	0.1562	0.01246	0.00598	0.00181	0.03573		1553.84	0.01073	0.32373	0.00707	0.01612	0.01929	0.02036	0.24143	0.0566
1553.84	0.01798	0.01013	0.01435	0.10818	0.00936	0.00845	0.00264	0.04072		1553.96	0.01049	0.3867	0.00638	0.02122	0.01755	0.01915	0.24229	0.05887
1553.96	0.01569	0.00849	0.01344	0.09472	0.00932	0.0082	0.00231	0.02911		1554.08	0.00987	0.30077	0.00666	0.01935	0.01966	0.01519	0.24301	0.05913
1554.08	0.01572	0.00751	0.01473	0.1204	0.00698	0.00552	0.00178	0.0266		1554.19	0.00873	0.29013	0.00599	0.0107	0.0166	0.01755	0.24206	0.05985
1554.19	0.01529	0.00799	0.01888	0.16416	0.00585	0.00599	0.00151	0.02998		1554.31	0.00934	0.34151	0.00624	0.01441	0.01437	0.02048	0.241	0.05427
1554.31	0.02055	0.00893	0.02319	0.20306	0.00815	0.0046	0.00279	0.03503		1554.43	0.00993	0.35023	0.00707	0.01562	0.01407	0.02233	0.24047	0.05307
1554.43	0.02175	0.01016	0.02557	0.22541	0.01062	0.00735	0.00274	0.04159		1554.54	0.01013	0.30691	0.00609	0.01595	0.01862	0.01894	0.24056	0.05313
1554.54	0.01944	0.00941	0.02503	0.21556	0.01188	0.00764	0.00254	0.03457		1554.66	0.00893	0.35654	0.00718	0.01508	0.01841	0.01686	0.24128	0.05507
1554.66	0.01488	0.00768	0.02263	0.17403	0.00993	0.00705	0.00264	0.03214		1554.78	0.00951	0.31876	0.00665	0.01119	0.0196	0.01943	0.24172	0.05913
1554.78	0.01759	0.006	0.0204	0.11954	0.0086	0.00705	0.00182	0.03045		1554.89	0.00966	0.29422	0.00674	0.01444	0.02002	0.01808	0.24211	0.0606
1554.89	0.01795	0.00647	0.01897	0.08962	0.0077	0.0054	0.00257	0.03645		1555.01	0.00939	0.38461	0.00613	0.0141	0.02057	0.02032	0.24341	0.05873
1555.01	0.01565	0.00734	0.01814	0.07989	0.00989	0.00551	0.00284	0.03945		1555.13	0.00981	0.35114	0.00674	0.01816	0.01694	0.02314	0.24535	0.05613
1555.13	0.01568	0.00762	0.01867	0.08779	0.00922	0.00711	0.0025	0.03496		1555.24	0.00996	0.34652	0.00687	0.01934	0.02082	0.01817	0.24615	0.05547
1555.24	0.01636	0.00747	0.02057	0.10345	0.01024	0.00459	0.00268	0.03811		1555.36	0.00961	0.31004	0.0058	0.02016	0.01645	0.02123	0.24634	0.05073
1555.36	0.01863	0.00715	0.02187	0.11629	0.0068	0.00529	0.00253	0.03439		1555.48	0.00985	0.35377	0.00689	0.02066	0.01821	0.02042	0.24549	0.05213
1555.48	0.01801	0.00676	0.0219	0.11706	0.0078	0.00468	0.00243	0.03811		1555.59	0.01002	0.28955	0.0075	0.01819	0.01742	0.01994	0.24504	0.05133
1555.59	0.01299	0.00639	0.02104	0.10635	0.0092	0.00506	0.0018	0.03576		1555.71	0.00952	0.30982	0.00616	0.01736	0.01694	0.01986	0.24411	0.05333
1555.71	0.01131	0.00543	0.01911	0.07976	0.00939	0.00653	0.00314	0.02852		1555.83	0.00943	0.27888	0.00611	0.01853	0.02154	0.01927	0.24472	0.05707
1555.83	0.01325	0.00429	0.01685	0.05599	0.00619	0.0054	0.00136	0.02832		1555.94	0.00987	0.29794	0.00653	0.01383	0.02106	0.01769	0.24552	0.05107
1555.94	0.01335	0.00423	0.01504	0.04086	0.00695	0.00732	0.00207	0.03568		1556.06	0.00912	0.34618	0.00648	0.01935	0.01748	0.0188	0.24597	0.054
1556.06	0.01281	0.00493	0.01449	0.04105	0.00598	0.00609	0.00224	0.03602		1556.18	0.00936	0.41567	0.00675	0.01626	0.01379	0.02075	0.24584	0.0528
1556.18	0.01634	0.00637	0.01496	0.04294	0.00705	0.00659	0.00315	0.0397		1556.29	0.00961	0.33812	0.00768	0.01831	0.01803	0.02229	0.24627	0.05487
1556.29	0.01743	0.00699	0.01534	0.04823	0.00696	0.00658	0.00288	0.03913		1556.41	0.01047	0.30645	0.00643	0.01441	0.01694	0.01644	0.24634	0.05693
1556.41	0.01472	0.0059	0.01475	0.04731	0.00805	0.00613	0.00221	0.0334		1556.53	0.00966	0.29133	0.00685	0.01697	0.01645	0.02005	0.24626	0.05647
1556.53	0.01431	0.00492	0.01347	0.04471	0.00678	0.0059	0.00208	0.03025		1556.64	0.00981	0.3592	0.00704	0.01705	0.01547	0.01944	0.2472	0.05767
1556.64	0.01659	0.00522	0.01301	0.0402	0.00687	0.00764	0.0023	0.03693		1556.76	0.0108	0.38858	0.00653	0.01615	0.01835	0.01913	0.2478	0.059
1556.76	0.01463	0.00621	0.0125	0.03349	0.0075	0.00604	0.00251	0.03744		1556.88	0.00993	0.39636	0.00624	0.01878	0.01947	0.02037	0.24916	0.0574
1556.88	0.01905	0.00656	0.01114	0.02622	0.0079	0.00742	0.00311	0.04212		1556.99	0.01113	0.35046	0.00665	0.01393	0.01631	0.01923	0.2491	0.05627
1556.99	0.01815	0.00666	0.00982	0.02219	0.00812	0.00402	0.00266	0.04357		1557.11	0.0093	0.28467	0.0073	0.01842	0.02127	0.01927	0.24923	0.0582
1557.11	0.01799	0.00657	0.00859	0.02179	0.00665	0.00439	0.00246	0.03694		1557.23	0.01043	0.27674	0.00643	0.01844	0.01963	0.01902	0.24842	0.05127
1557.23	0.01638	0.00648	0.00816	0.02345	0.00802	0.00544	0.00228	0.03465		1557.34	0.01013	0.2907	0.00763	0.0179	0.02117	0.01944	0.24785	0.05147
1557.34	0.0152	0.00688	0.00864	0.02569	0.00731	0.00818	0.00231	0.03666		1557.46	0.01021	0.31935	0.00874	0.02099	0.01888	0.02008	0.24822	0.0508
1557.46	0.01695	0.00675	0.00857	0.02558	0.00625	0.00873	0.00286	0.03641		1557.58	0.01057	0.26251	0.00753	0.01903	0.0188	0.01993	0.24778	0.051
1557.58	0.0141	0.00551	0.00813	0.02305	0.0064	0.00588	0.00212	0.03066		1557.69	0.00994	0.28594	0.00797	0.01337	0.01726	0.01823	0.24791	0.05333
1557.69	0.01254	0.00451	0.00739	0.01765	0.00645	0.00484	0.00186	0.02581		1557.81	0.01061	0.25609	0.0072	0.01756	0.01597	0.01844	0.24709	0.05493
1557.81	0.01572	0.00463	0.00668	0.01454	0.00438	0.00454	0.00208	0.02581		1557.93	0.0093	0.29231	0.00707	0.0186	0.02117	0.0178	0.24744	0.0516
1557.93	0.01232	0.00526	0.00701	0.01348	0.00481	0.00645	0.00246	0.0341		1558.04	0.0105	0.32306	0.00708	0.01517	0.01906	0.02073	0.24694	0.0598
1558.04	0.01914	0.00642	0.00784	0.01437	0.00676	0.00838	0.00238	0.03543		1558.16	0.00867	0.32814	0.00683	0.01644	0.01516	0.02102	0.24703	0.0578
1558.16	0.01828	0.00756	0.00936	0.01574	0.00837	0.00701	0.00224	0.0398		1558.28	0.00893	0.39913	0.00779	0.01333	0.01466	0.01929	0.24636	0.05253
1558.28	0.01686	0.00733	0.01033	0.01525	0.00728	0.00596	0.00295	0.03352		1558.39	0.00987	0.35502	0.00662	0.01367	0.01768	0.02174	0.24606	0.05213
1558.39	0.01754	0.00646	0.01031	0.01547	0.00735	0.00428	0.0027	0.03265		1558.51	0.01019	0.27172	0.00753	0.01438	0.02127	0.01806	0.24584	0.05567
1558.51	0.01618	0.00563	0.00962	0.01497	0.0077	0.00412	0.00207	0.03205		1558.63	0.00994	0.3035	0.00732	0.02118	0.02152	0.01906	0.24716	0.0568
1558.63	0.01744	0.00565	0.00943	0.01456	0.00966	0.00729	0.00222	0.03548		1558.74	0.00958	0.31169	0.00773	0.02176	0.01806	0.02178	0.24848	0.05633
1558.74	0.01691	0.00671	0.00899	0.01469	0.01212	0.007	0.00348	0.0397		1558.86	0.00881	0.35665	0.00552	0.01625	0.01255	0.02042	0.24867	0.05887
1558.86	0.01824	0.00689	0.00857	0.01635	0.01171	0.00562	0.00231	0.0339		1558.98	0.01019	0.32449	0.00686	0.01781	0.01824	0.01984	0.24796	0.05613
1558.98	0.01888	0.00686	0.00808	0.02774	0.01014	0.00419	0.00258	0.03744		1559.09	0.00983	0.31277	0.00712	0.02086	0.01788	0.01831	0.24673	0.05847
1559.09	0.01534	0.00608	0.00784	0.05543	0.00619	0.0036	0.00303	0.037		1559.21	0.01123	0.25577	0.00787	0.01989	0.02394	0.02062	0.2456	0.0598
1559.21	0.01485	0.00604	0.00855	0.09857	0.00746	0.00594	0.0023	0.03646		1559.33	0.01069	0.26908	0.00774	0.0151	0.02115	0.01901	0.2448	0.0584
1559.33	0.01526	0.00576	0.0092	0.13682	0.00539	0.00752	0.00236	0.03349		1559.44	0.00989	0.30811	0.00542	0.01568	0.01424	0.01691	0.24526	0.0565
1559.44	0.01366	0.00576	0.00934	0.1519	0.00738	0.00713	0.00308	0.03615		1559.56	0.00948	0.28272	0.00662	0.01889	0.0177	0.01919	0.24541	0.054
1559.56	0.01073	0.00524	0.00905	0.14356	0.01013	0.00534	0.00209	0.03338		1559.68	0.00927	0.3558	0.0068	0.01607	0.0203	0.01818	0.24484	0.049
1559.68	0.0113	0.00458	0.00769	0.11586	0.00927	0.00513	0.00139	0.0256		1559.79	0.01042	0.32091	0.00819	0.0229	0.02492	0.01639	0.24311	0.04973
1559.79	0.01046	0.00398	0.00691	0.0822	0.00887	0.00439	0.00191	0.02914		1559.91	0.00937	0.30702	0.00614	0.0214	0.01481	0.0205	0.24237	0.05713
1559.91	0.01336	0.00503	0.0066	0.05984	0.00901	0.00754	0.0022	0.03841		1560.03	0.00971	0.33984	0.00712	0.01946	0.01643	0.02005	0.24209	0.0614
1560.03	0.01508	0.00665	0.00748	0.0629	0.00875	0.00698	0.00319	0.0452		1560.14	0.01026	0.34167	0.00685	0.01388	0.01873	0.02097	0.24238	0.05627
1560.14	0.01492	0.00697	0.00893	0.07928	0.00875	0.00718	0.0033	0.04133		1560.26	0.00983	0.34789	0.00851	0.01607	0.01777	0.01891	0.24207	0.05873
1560.26	0.01592	0.00663	0.00953	0.10755	0.00815	0.00629	0.00263	0.03796		1560.38	0.01057	0.28716	0.00883	0.01638	0.01918	0.02171	0.24112	0.0518
1560.38	0.01497	0.00546	0.01018	0.12694	0.00801	0.00569	0.0022	0.02817		1560.49	0.00982	0.29593	0.008	0.02165	0.01462	0.01872	0.24046	0.05067
1560.49	0.01169	0.005	0.00998	0.13105	0.00728	0.00519	0.00186	0.03051		1560.61	0.00974	0.34567	0.00876	0.01758	0.02112	0.02086	0.24118	0.05587
1560.61	0.01655	0.00607	0.01065	0.12128	0.00834	0.00606	0.00178	0.0353		1560.73	0.00993	0.3441	0.0077	0.01538	0.01846	0.02243	0.2426	0.05547
1560.73	0.02078	0.00701	0.01021	0.09855	0.01068	0.00382	0.0026	0.0322		1560.84	0.01022	0.28138	0.00684	0.01568	0.01846	0.02051	0.24371	0.057
1560.84	0.02081	0.00804	0.00933	0.06884	0.00906	0.00457	0.00278	0.04008		1560.96	0.01031	0.29034	0.00736	0.01709	0.01773	0.02027	0.24362	0.05653
1560.96	0.02018	0.00778	0.00792	0.04844	0.00698	0.00409	0.00302	0.03624		1561.08	0.01026	0.30458	0.00656	0.01507	0.02064	0.01927	0.24184	0.05453
1561.08	0.01823	0.00819	0.00753	0.04397	0.00835	0.00588	0.00175	0.03527		1561.19	0.00991	0.3538	0.00704	0.01809	0.01967	0.01943	0.24068	0.0528
1561.19	0.01759	0.00833	0.00792	0.04774	0.00735	0.0063	0.00239	0.03241		1561.31	0.01026	0.31962	0.00713	0.01937	0.01736	0.0196	0.24076	0.05373
1561.31	0.01287	0.00847	0.00893	0.05737	0.00598	0.00712	0.00125	0.03219		1561.43	0.00945	0.32661	0.00684	0.01399	0.01747	0.01604	0.24173	0.0538
1561.43	0.01496	0.00832	0.00971	0.06315	0.00606	0.00494	0.00231	0.03275		1561.54	0.01028	0.32621	0.00738	0.01612	0.0165	0.01748	0.24209	0.05453
1561.54	0.01565	0.00758	0.00921	0.05856	0.00682	0.00527	0.00252	0.03529		1561.66	0.00943	0.27597	0.00673	0.01486	0.01886	0.01865	0.24097	0.0522
1561.66	0.01957	0.00719	0.00836	0.05277	0.00719	0.00567	0.00245	0.03146		1561.78	0.01088	0.26558	0.00617	0.01587	0.01566	0.01893	0.2392	0.04927
1561.78	0.01903	0.00737	0.00779	0.03989	0.00718	0.00833	0.00227	0.03478		1561.89	0.0094	0.33142	0.00613	0.0151	0.01807	0.01967	0.23818	0.05727
1561.89	0.01945	0.00764	0.00794	0.03099	0.0067	0.00809	0.00238	0.03555		1562.01	0.01019	0.29193	0.00767	0.01274	0.01935	0.01871	0.23859	0.05613
1562.01	0.01915	0.00846	0.0086	0.02379	0.00934	0.00687	0.00292	0.03487		1562.13	0.01151	0.34795	0.00801	0.01939	0.0186	0.02009	0.23883	0.05807
1562.13	0.01797	0.00862	0.00956	0.02224	0.0068	0.00681	0.00256	0.03726		1562.24	0.01029	0.28036	0.00816	0.02003	0.01567	0.02003	0.23798	0.0565
1562.24	0.0169	0.00858	0.01081	0.02425	0.00723	0.0069	0.00187	0.03392		1562.36	0.00959	0.29902	0.00689	0.01822	0.01639	0.01734	0.23638	0.0592
1562.36	0.01023	0.00801	0.01162	0.02577	0.00758	0.00586	0.00174	0.04033		1562.48	0.00935	0.30718	0.00735	0.01377	0.01676	0.02009	0.23645	0.0564
1562.48	0.01297	0.00832	0.01201	0.02792	0.00644	0.00717	0.00245	0.03284		1562.59	0.00952	0.37853	0.00617	0.01611	0.01639	0.01959	0.23743	0.05673
1562.59	0.01732	0.00806	0.01214	0.02594	0.0073	0.00564	0.00244	0.04063		1562.71	0.00957	0.41659	0.00703	0.01446	0.02003	0.02049	0.23976	0.05833
1562.71	0.01744	0.00855	0.01205	0.02366	0.00826	0.00445	0.0027	0.04247		1562.83	0.00983	0.35072	0.00877	0.01993	0.02057	0.01898	0.24058	0.06047
1562.83	0.01732	0.00795	0.01091	0.02013	0.00742	0.00451	0.00267	0.03996		1562.94	0.01079	0.31398	0.00736	0.01531	0.0178	0.01923	0.24018	0.0548
1562.94	0.01841	0.00721	0.00959	0.01842	0.00662	0.00671	0.0025	0.03437		1563.06	0.01081	0.22494	0.00768	0.01609	0.02068	0.01901	0.23945	0.05413
1563.06	0.01562	0.00686	0.00893	0.01223	0.00496	0.00586	0.00169	0.03008		1563.18	0.01061	0.26606	0.00789	0.01735	0.02062	0.01613	0.23883	0.0544
1563.18	0.01546	0.00677	0.01021	0.01289	0.00549	0.00656	0.00216	0.03009		1563.29	0.0098	0.28574	0.00715	0.01962	0.01836	0.02043	0.23939	0.05533
1563.29	0.01628	0.00725	0.01188	0.01283	0.00492	0.00693	0.00183	0.03329		1563.41	0.00902	0.32356	0.00661	0.01535	0.01525	0.01897	0.23949	0.055
1563.41	0.01663	0.00737	0.0127	0.01584	0.00731	0.00594	0.00223	0.03192		1563.53	0.00972	0.35071	0.00533	0.01416	0.01702	0.01791	0.23861	0.0512
1563.53	0.01434	0.00707	0.01241	0.01788	0.00587	0.00564	0.00263	0.03335		1563.64	0.00975	0.286	0.00512	0.01335	0.01722	0.02186	0.23695	0.0482
1563.64	0.01571	0.00653	0.01101	0.01423	0.00664	0.00615	0.00223	0.03587		1563.76	0.00896	0.31444	0.00653	0.01636	0.01635	0.02043	0.23665	0.0494
1563.76	0.01355	0.0065	0.01066	0.01326	0.00735	0.00668	0.00222	0.03433		1563.88	0.0117	0.31987	0.00715	0.0151	0.01929	0.01885	0.2377	0.0538
1563.88	0.01598	0.00584	0.01494	0.01193	0.00635	0.00692	0.0025	0.03427		1563.99	0.01005	0.32535	0.00725	0.01084	0.01887	0.02069	0.23935	0.06073
1563.99	0.01827	0.00581	0.02968	0.01132	0.00658	0.00559	0.00205	0.03019		1564.11	0.01002	0.33432	0.00652	0.01416	0.02391	0.01963	0.23927	0.0606
1564.11	0.01821	0.00601	0.0565	0.00987	0.00734	0.00602	0.00263	0.03829		1564.23	0.01004	0.37236	0.00643	0.02087	0.01736	0.01994	0.23843	0.0564
1564.23	0.01638	0.0061	0.08361	0.01034	0.00766	0.00585	0.00212	0.03813		1564.34	0.00924	0.40692	0.00658	0.01234	0.01833	0.01901	0.23742	0.05313
1564.34	0.01645	0.00598	0.09944	0.0113	0.00682	0.006	0.00253	0.03621		1564.46	0.00915	0.36233	0.00636	0.01604	0.02148	0.01994	0.23851	0.05233
1564.46	0.01152	0.00612	0.10355	0.01264	0.00772	0.00613	0.00148	0.03069		1564.58	0.01024	0.33247	0.00693	0.01687	0.02015	0.02108	0.24076	0.0546
1564.58	0.01699	0.00625	0.10307	0.01213	0.00635	0.00495	0.00284	0.02728		1564.69	0.0104	0.28966	0.00617	0.01965	0.01615	0.02095	0.2425	0.058
1564.69	0.01598	0.00639	0.10075	0.01264	0.00838	0.00444	0.00258	0.03285		1564.81	0.01144	0.39076	0.00632	0.01441	0.01494	0.02157	0.24256	0.06353
1564.81	0.01836	0.00735	0.09595	0.0117	0.00912	0.00728	0.00364	0.04267		1564.93	0.01076	0.33088	0.00669	0.01343	0.01851	0.02072	0.24137	0.06367
1564.93	0.01946	0.00657	0.09498	0.01192	0.00894	0.00699	0.00299	0.03905		1565.04	0.01057	0.25817	0.00636	0.01275	0.02197	0.02087	0.24123	0.05787
1565.04	0.01627	0.00508	0.10332	0.00849	0.00688	0.0063	0.00178	0.03276		1565.16	0.01067	0.22161	0.00701	0.01694	0.02051	0.01891	0.24138	0.0518
1565.16	0.01397	0.00415	0.11558	0.00858	0.00654	0.00641	0.00158	0.03368		1565.28	0.0109	0.28113	0.0079	0.0178	0.02076	0.01782	0.24169	0.0532
1565.28	0.01032	0.00384	0.12876	0.00894	0.00524	0.00577	0.00148	0.02537		1565.39	0.01031	0.36046	0.00565	0.02316	0.01664	0.01923	0.24129	0.0578
1565.39	0.01041	0.00475	0.13389	0.01084	0.00674	0.00631	0.00171	0.0344		1565.51	0.00914	0.34813	0.00609	0.01736	0.01764	0.02142	0.24038	0.05787
1565.51	0.01061	0.00574	0.13324	0.01298	0.00718	0.00609	0.00156	0.03789		1565.63	0.00924	0.33439	0.00578	0.0132	0.01616	0.02205	0.24017	0.05727
1565.63	0.0147	0.00638	0.12793	0.01264	0.00885	0.00635	0.00274	0.04221		1565.74	0.00881	0.31255	0.00803	0.01482	0.01585	0.02104	0.24035	0.0518
1565.74	0.01344	0.00594	0.11908	0.01151	0.00759	0.00536	0.0024	0.03576		1565.86	0.01019	0.3079	0.00651	0.01607	0.01873	0.02035	0.24031	0.04887
1565.86	0.0129	0.00493	0.11151	0.00954	0.00562	0.00564	0.00288	0.03105		1565.98	0.01071	0.30419	0.0077	0.01639	0.02148	0.01831	0.24058	0.04853
1565.98	0.01197	0.0038	0.10779	0.00793	0.00689	0.00544	0.00212	0.03448		1566.09	0.00969	0.38323	0.00714	0.01985	0.01661	0.01979	0.2418	0.05507
1566.09	0.0128	0.00404	0.11199	0.00829	0.0051	0.00541	0.00267	0.03692		1566.21	0.01002	0.42013	0.00685	0.01358	0.02196	0.01911	0.24362	0.0622
1566.21	0.01572	0.00562	0.11814	0.00893	0.00781	0.00454	0.00225	0.03833		1566.33	0.00881	0.44726	0.00866	0.01257	0.01807	0.01888	0.24609	0.06307
1566.33	0.01935	0.00649	0.1195	0.01022	0.00751	0.00455	0.0029	0.04165		1566.44	0.01102	0.36195	0.00682	0.01433	0.02158	0.01968	0.24776	0.0606
1566.44	0.01621	0.00574	0.11341	0.01035	0.00804	0.005	0.00286	0.03239		1566.56	0.01095	0.29137	0.00621	0.01677	0.0214	0.0228	0.2478	0.05533
1566.56	0.01533	0.00597	0.10727	0.01079	0.00624	0.0071	0.00238	0.03938		1566.68	0.00897	0.33517	0.0085	0.01608	0.01844	0.02388	0.24725	0.05173
1566.68	0.02219	0.00719	0.10354	0.01004	0.00759	0.00628	0.00229	0.04069		1566.79	0.01028	0.35174	0.00685	0.01339	0.01456	0.02249	0.2467	0.05553
1566.79	0.02279	0.00851	0.0969	0.00991	0.00853	0.00661	0.00241	0.04451		1566.91	0.01043	0.29578	0.00536	0.01107	0.01493	0.0188	0.24675	0.05653
1566.91	0.0274	0.00851	0.08838	0.00969	0.00664	0.00562	0.00236	0.03332		1567.03	0.01189	0.3061	0.0089	0.01508	0.02234	0.01955	0.24649	0.05727
1567.03	0.02125	0.0078	0.08108	0.00652	0.00463	0.00566	0.00171	0.02562		1567.14	0.01044	0.25433	0.00653	0.02185	0.0212	0.01755	0.24491	0.05727
1567.14	0.02054	0.00803	0.07733	0.00705	0.00541	0.00548	0.000773694	0.02684		1567.26	0.00997	0.37357	0.0069	0.01332	0.01698	0.02064	0.24301	0.05473
1567.26	0.0184	0.01054	0.0764	0.00729	0.00566	0.00653	0.00181	0.02896		1567.38	0.0081	0.36042	0.00802	0.01696	0.02085	0.01932	0.24202	0.05953
1567.38	0.01808	0.01259	0.0738	0.01002	0.0064	0.00714	0.00259	0.03213		1567.49	0.00805	0.35001	0.00589	0.01331	0.02256	0.02042	0.24231	0.05773
1567.49	0.02409	0.01318	0.07012	0.01139	0.00784	0.0063	0.00238	0.04002		1567.61	0.01097	0.31478	0.00594	0.01608	0.02026	0.02136	0.24274	0.05813
1567.61	0.0216	0.01248	0.06536	0.01157	0.00775	0.00435	0.00241	0.03405		1567.73	0.01023	0.27856	0.00599	0.01547	0.02038	0.02162	0.24227	0.0572
1567.73	0.0229	0.01067	0.05982	0.00927	0.00547	0.00545	0.00193	0.03136		1567.84	0.01048	0.29418	0.00544	0.01887	0.02038	0.02104	0.24153	0.05147
1567.84	0.02309	0.00992	0.05499	0.00699	0.00713	0.00657	0.00162	0.02856		1567.96	0.01087	0.37647	0.00654	0.01816	0.02008	0.01922	0.24226	0.04887
1567.96	0.02507	0.01065	0.0521	0.00684	0.00736	0.00538	0.00159	0.03538		1568.08	0.00953	0.40152	0.00573	0.01934	0.02087	0.0214	0.24475	0.054
1568.08	0.02398	0.01274	0.05128	0.00709	0.00812	0.0065	0.00217	0.03493		1568.19	0.01073	0.40851	0.00718	0.01574	0.02153	0.02187	0.24721	0.05633
1568.19	0.02705	0.01408	0.05077	0.0084	0.00618	0.00566	0.00265	0.04025		1568.31	0.01133	0.37614	0.00865	0.01885	0.02402	0.01949	0.24856	0.05953
1568.31	0.02378	0.014	0.04767	0.0082	0.00861	0.00592	0.00277	0.03078		1568.43	0.012	0.28885	0.00729	0.01931	0.01893	0.01923	0.24773	0.0586
1568.43	0.02183	0.01351	0.04406	0.00798	0.00693	0.0064	0.0017	0.03559		1568.54	0.01105	0.30857	0.0079	0.0198	0.0199	0.02077	0.24619	0.05745
1568.54	0.02314	0.01347	0.04253	0.00898	0.00862	0.00613	0.00247	0.04038		1568.66	0.01048	0.27131	0.00731	0.02033	0.01844	0.02276	0.24495	0.05053
1568.66	0.02745	0.01376	0.04149	0.01027	0.01079	0.00554	0.00239	0.04288		1568.78	0.01101	0.31671	0.00541	0.01721	0.02044	0.02041	0.24501	0.05567
1568.78	0.02681	0.01277	0.03805	0.01164	0.01164	0.00616	0.00266	0.0393		1568.89	0.01108	0.32136	0.00688	0.01573	0.01747	0.01629	0.24543	0.0604
1568.89	0.02287	0.00953	0.03291	0.01235	0.00752	0.00513	0.00209	0.02903		1569.01	0.0107	0.23755	0.00645	0.01616	0.02475	0.01537	0.24463	0.06127
1569.01	0.02175	0.00724	0.02915	0.0185	0.00393	0.00578	0.00168	0.02005		1569.13	0.0098	0.25356	0.00765	0.01592	0.01808	0.01829	0.24275	0.0578
1569.13	0.01735	0.00866	0.02904	0.0327	0.0053	0.00659	0.00132	0.03032		1569.24	0.0091	0.3163	0.00624	0.01591	0.01578	0.01876	0.24152	0.05687
1569.24	0.0266	0.01179	0.02995	0.05509	0.00867	0.00693	0.00235	0.03769		1569.36	0.00986	0.32385	0.0056	0.01061	0.01941	0.02411	0.24147	0.05307
1569.36	0.02468	0.01303	0.03024	0.06846	0.00923	0.00774	0.00336	0.04171		1569.48	0.00922	0.35703	0.00573	0.01309	0.01753	0.02022	0.24244	0.0546
1569.48	0.0222	0.01167	0.02766	0.0742	0.00847	0.00591	0.0033	0.03994		1569.59	0.00903	0.34835	0.00762	0.0192	0.01869	0.01942	0.24285	0.06053
1569.59	0.01946	0.00904	0.02478	0.06573	0.00706	0.00575	0.00203	0.02724		1569.71	0.00939	0.32143	0.00653	0.01882	0.0199	0.0196	0.24257	0.05813
1569.71	0.01825	0.00755	0.0232	0.05459	0.00799	0.00592	0.00227	0.03195		1569.83	0.00988	0.3101	0.00688	0.02128	0.02111	0.01902	0.24277	0.0534
1569.83	0.02152	0.0078	0.02223	0.04284	0.00675	0.00548	0.00239	0.03055		1569.94	0.01094	0.37339	0.00666	0.02063	0.01626	0.02123	0.24446	0.052
1569.94	0.02373	0.00851	0.02369	0.03693	0.00777	0.00559	0.00282	0.03461		1570.06	0.0108	0.41649	0.00621	0.0159	0.02063	0.02126	0.24724	0.05207
1570.06	0.02176	0.00902	0.02862	0.04098	0.00886	0.00509	0.00231	0.03417		1570.18	0.01095	0.49637	0.00807	0.01518	0.01699	0.02142	0.24866	0.05553
1570.18	0.02166	0.00904	0.03524	0.0527	0.00831	0.00482	0.00267	0.03721		1570.29	0.01056	0.37097	0.00768	0.01691	0.01772	0.01834	0.24917	0.05773
1570.29	0.02148	0.00896	0.04025	0.05915	0.00771	0.00446	0.00214	0.03815		1570.41	0.01119	0.32868	0.0053	0.01834	0.02426	0.02056	0.24796	0.05927
1570.41	0.01919	0.00874	0.04237	0.06852	0.00872	0.00565	0.00241	0.03873		1570.53	0.01138	0.26843	0.00667	0.01826	0.01772	0.02035	0.24644	0.05707
1570.53	0.01958	0.00822	0.04208	0.06834	0.00824	0.00687	0.00271	0.03359		1570.64	0.01109	0.26616	0.00683	0.01991	0.02135	0.02026	0.24615	0.0574
1570.64	0.01577	0.00679	0.03988	0.0581	0.00822	0.00753	0.00235	0.02871		1570.76	0.01134	0.29593	0.00642	0.01759	0.01941	0.01793	0.24631	0.05687
1570.76	0.01195	0.00548	0.03682	0.04423	0.00626	0.00659	0.0022	0.02391		1570.88	0.01102	0.24908	0.00664	0.01678	0.0182	0.01683	0.24659	0.05413
1570.88	0.01563	0.00438	0.03471	0.03382	0.00565	0.0051	0.00195	0.03226		1570.99	0.00942	0.35482	0.00667	0.01745	0.01735	0.01788	0.24677	0.05293
1570.99	0.0185	0.00486	0.0348	0.03168	0.00694	0.00481	0.00182	0.03124		1571.11	0.00844	0.33546	0.00824	0.01571	0.01917	0.01973	0.24644	0.05793
1571.11	0.01827	0.00622	0.03844	0.03222	0.00667	0.00485	0.00286	0.03255		1571.23	0.00956	0.36581	0.00707	0.01705	0.01917	0.01952	0.2467	0.05307
1571.23	0.01537	0.00725	0.04264	0.0386	0.00652	0.00835	0.00265	0.0312		1571.34	0.00974	0.36703	0.00675	0.01588	0.0199	0.02155	0.24692	0.05487
1571.34	0.01819	0.0067	0.0452	0.04209	0.00809	0.00609	0.00256	0.0373		1571.46	0.01074	0.32835	0.00707	0.01734	0.02062	0.02055	0.24771	0.05767
1571.46	0.0175	0.00583	0.04573	0.0448	0.00965	0.00634	0.00263	0.03521		1571.58	0.01083	0.33415	0.00731	0.02085	0.02171	0.02086	0.24863	0.05893
1571.58	0.01677	0.00599	0.04511	0.04227	0.00812	0.00596	0.00272	0.03336		1571.69	0.00932	0.41986	0.00589	0.01968	0.01822	0.02142	0.25024	0.0574
1571.69	0.01728	0.00598	0.04273	0.03728	0.00813	0.00541	0.00198	0.03932		1571.81	0.01084	0.35473	0.00658	0.02066	0.01832	0.0225	0.25195	0.0602
1571.81	0.01756	0.00604	0.04007	0.03123	0.00816	0.00576	0.00198	0.03336		1571.93	0.01165	0.38391	0.00631	0.01524	0.0224	0.02212	0.25332	0.0526
1571.93	0.0182	0.00576	0.03751	0.02411	0.0078	0.00528	0.00215	0.03767		1572.04	0.0122	0.374	0.00695	0.01895	0.02386	0.0215	0.25463	0.05035
1572.04	0.01535	0.00611	0.03772	0.02073	0.00781	0.0044	0.00255	0.03794		1572.16	0.01126	0.37772	0.00754	0.01867	0.02323	0.0201	0.2549	0.0502
1572.16	0.01649	0.00646	0.03989	0.02283	0.00734	0.00569	0.00258	0.0374		1572.28	0.01052	0.2939	0.00695	0.02326	0.02043	0.01859	0.25415	0.05127
1572.28	0.01768	0.00673	0.04232	0.02325	0.008	0.00585	0.00245	0.04041		1572.39	0.00975	0.34858	0.00653	0.02034	0.01583	0.01853	0.25265	0.05433
1572.39	0.01492	0.00674	0.04277	0.02461	0.00895	0.0056	0.00264	0.03749		1572.51	0.01002	0.30958	0.00714	0.01432	0.01668	0.01978	0.2518	0.05733
1572.51	0.01562	0.00502	0.03996	0.02217	0.00672	0.00681	0.00225	0.03539		1572.63	0.00975	0.28381	0.00727	0.01552	0.02039	0.01727	0.25095	0.0596
1572.63	0.01192	0.00392	0.03672	0.01853	0.00517	0.00538	0.00272	0.02802		1572.74	0.01064	0.34318	0.00658	0.01783	0.02094	0.01919	0.25029	0.0582
1572.74	0.012	0.00324	0.03466	0.01566	0.00498	0.00582	0.00235	0.02828		1572.86	0.00991	0.36582	0.00611	0.01585	0.01954	0.01983	0.25114	0.05233
1572.86	0.01669	0.00468	0.03314	0.01495	0.00682	0.00479	0.0023	0.02894		1572.98	0.00916	0.38256	0.00644	0.01533	0.02048	0.0189	0.25107	0.0556
1572.98	0.02135	0.00693	0.03216	0.01493	0.00657	0.00495	0.00227	0.04075		1573.09	0.00952	0.36997	0.00734	0.01594	0.0185	0.02213	0.25049	0.05487
1573.09	0.01934	0.00813	0.03067	0.01582	0.00722	0.0063	0.00314	0.03992		1573.21	0.00899	0.38265	0.00647	0.01407	0.02221	0.01878	0.25006	0.05593
1573.21	0.01912	0.0069	0.02947	0.01513	0.00656	0.00547	0.00266	0.03478		1573.33	0.0115	0.31154	0.00725	0.01847	0.02057	0.01911	0.25043	0.05687
1573.33	0.01608	0.00564	0.02895	0.01485	0.00697	0.00624	0.00266	0.03203		1573.44	0.01159	0.37425	0.00888	0.01799	0.01887	0.01833	0.25022	0.05647
1573.44	0.01511	0.00611	0.02894	0.01501	0.00604	0.00488	0.00256	0.03793		1573.56	0.01035	0.44984	0.00909	0.01646	0.02017	0.01995	0.25086	0.05807
1573.56	0.02117	0.00773	0.02926	0.01675	0.00874	0.00478	0.00299	0.03826		1573.68	0.00955	0.40231	0.00717	0.01574	0.02091	0.02339	0.25154	0.05347
1573.68	0.01865	0.00903	0.02804	0.01773	0.00968	0.00447	0.00321	0.04995		1573.79	0.0106	0.36614	0.00561	0.01484	0.01996	0.0207	0.25254	0.05153
1573.79	0.02205	0.0082	0.0245	0.01348	0.0082	0.00498	0.00281	0.0399		1573.91	0.01068	0.33118	0.00848	0.01533	0.01766	0.01925	0.2525	0.05547
1573.91	0.01741	0.00669	0.02153	0.01073	0.00771	0.00541	0.00222	0.03201		1574.03	0.01179	0.30262	0.0065	0.01813	0.0197	0.0199	0.2515	0.0528
1574.03	0.01642	0.00547	0.02022	0.0094	0.00547	0.00579	0.00224	0.03351		1574.14	0.01294	0.31986	0.00842	0.01871	0.01775	0.02263	0.25074	0.05073
1574.14	0.01512	0.00707	0.02126	0.01247	0.00666	0.00617	0.00299	0.03756		1574.26	0.01029	0.35742	0.00624	0.01514	0.01594	0.0195	0.25031	0.05367
1574.26	0.01868	0.00803	0.02199	0.01249	0.00757	0.00582	0.00294	0.03968		1574.38	0.01092	0.31298	0.00695	0.01759	0.01874	0.02047	0.2496	0.05713
1574.38	0.01708	0.00878	0.02177	0.01442	0.00805	0.00497	0.00281	0.03778		1574.49	0.01091	0.3551	0.00696	0.02291	0.01678	0.0201	0.24819	0.0596
1574.49	0.01455	0.00728	0.01958	0.01285	0.00746	0.00561	0.00325	0.02842		1574.61	0.01157	0.23	0.00714	0.01262	0.01843	0.01928	0.2469	0.05873
1574.61	0.01255	0.00595	0.01723	0.00966	0.00474	0.00527	0.00202	0.02698		1574.73	0.00979	0.28549	0.00758	0.01758	0.01572	0.01922	0.24603	0.05013
1574.73	0.01159	0.00644	0.01546	0.00957	0.00574	0.00558	0.00148	0.02382		1574.84	0.00914	0.31194	0.00587	0.01438	0.01909	0.0188	0.24638	0.0504
1574.84	0.01592	0.00953	0.01539	0.01237	0.0069	0.00572	0.00263	0.03224		1574.96	0.00894	0.45825	0.00584	0.01764	0.02073	0.02072	0.24717	0.05513
1574.96	0.0177	0.01493	0.01595	0.02089	0.00931	0.00516	0.00297	0.04741		1575.08	0.00929	0.36017	0.00693	0.01588	0.02008	0.02186	0.24755	0.05873
1575.08	0.01826	0.01942	0.01536	0.03813	0.00873	0.00612	0.00374	0.04057		1575.19	0.01153	0.36791	0.00832	0.01965	0.02074	0.02103	0.24685	0.06067
1575.19	0.02579	0.02091	0.01421	0.05507	0.00642	0.00655	0.00299	0.03361		1575.31	0.01066	0.31515	0.00714	0.01437	0.02105	0.0183	0.24563	0.05867
1575.31	0.01517	0.01927	0.01306	0.07059	0.00549	0.00761	0.00233	0.02892		1575.43	0.01118	0.32262	0.00715	0.01712	0.02032	0.01733	0.24537	0.06087
1575.43	0.01253	0.01668	0.01288	0.08529	0.0063	0.00697	0.00207	0.02887		1575.54	0.00975	0.43534	0.00681	0.01815	0.02074	0.0229	0.2463	0.05373
1575.54	0.01449	0.0159	0.01341	0.09142	0.00721	0.00575	0.00288	0.03575		1575.66	0.01012	0.35955	0.00674	0.01652	0.02032	0.01834	0.24825	0.05633
1575.66	0.019	0.01518	0.01268	0.08636	0.01128	0.00472	0.00321	0.03693		1575.78	0.01062	0.39731	0.00611	0.01977	0.02274	0.02098	0.24936	0.05693
1575.78	0.01859	0.01476	0.01137	0.06969	0.00789	0.00479	0.00215	0.04295		1575.89	0.01161	0.29791	0.00716	0.0163	0.02074	0.02158	0.24898	0.05593
1575.89	0.01814	0.01468	0.00981	0.05312	0.00855	0.00706	0.00271	0.03569		1576.01	0.0112	0.31993	0.00739	0.02431	0.01668	0.01952	0.24711	0.05195
1576.01	0.01674	0.01567	0.00938	0.04978	0.00707	0.0067	0.00233	0.03637		1576.13	0.00996	0.26823	0.00634	0.01627	0.02292	0.02043	0.24543	0.04967
1576.13	0.01618	0.01697	0.01017	0.05669	0.00565	0.00632	0.00211	0.04128		1576.24	0.00982	0.32701	0.00726	0.01394	0.02274	0.01974	0.2454	0.05407
1576.24	0.01596	0.01857	0.01115	0.07027	0.00646	0.00642	0.00218	0.03508		1576.36	0.01104	0.28796	0.0065	0.01626	0.02226	0.01885	0.2457	0.04873
1576.36	0.01373	0.0167	0.0112	0.08174	0.00733	0.00574	0.00214	0.0275		1576.48	0.01215	0.27886	0.00632	0.01877	0.0226	0.01435	0.2457	0.05547
1576.48	0.01063	0.01443	0.01032	0.0913	0.00615	0.00666	0.00179	0.02781		1576.59	0.01095	0.32528	0.00673	0.02052	0.0177	0.01788	0.24493	0.06107
1576.59	0.01197	0.01323	0.00979	0.0867	0.00884	0.00653	0.00179	0.0279		1576.71	0.01074	0.31238	0.00738	0.01951	0.01657	0.01966	0.24433	0.05993
1576.71	0.01428	0.01372	0.0097	0.07966	0.00974	0.00639	0.00323	0.03397		1576.83	0.00958	0.46814	0.0061	0.01715	0.02196	0.02126	0.24447	0.0568
1576.83	0.01828	0.01618	0.00971	0.06303	0.00961	0.00632	0.00265	0.04228		1576.94	0.01059	0.39292	0.00706	0.01629	0.0185	0.02148	0.24506	0.05467
1576.94	0.01968	0.01991	0.00919	0.05164	0.00936	0.00669	0.00335	0.03864		1577.06	0.01037	0.39899	0.00634	0.01631	0.01731	0.01936	0.2452	0.05207
1577.06	0.01546	0.02246	0.00842	0.04702	0.00814	0.00607	0.00327	0.03669		1577.18	0.01053	0.39016	0.0061	0.01758	0.0175	0.01936	0.24498	0.05467
1577.18	0.0147	0.02569	0.008	0.05327	0.00718	0.00756	0.0024	0.0289		1577.29	0.01099	0.40155	0.00684	0.01933	0.01969	0.0199	0.2449	0.05553
1577.29	0.01381	0.02712	0.0087	0.06446	0.00812	0.00659	0.00221	0.03408		1577.41	0.01048	0.41498	0.0069	0.02033	0.02316	0.02209	0.2461	0.063
1577.41	0.01419	0.02578	0.00955	0.07608	0.00862	0.00671	0.00309	0.03503		1577.53	0.01017	0.46314	0.00524	0.01719	0.0219	0.02201	0.24803	0.0562
1577.53	0.01808	0.0224	0.00919	0.07628	0.01136	0.00409	0.00303	0.03989		1577.64	0.01079	0.35209	0.00569	0.01381	0.02262	0.02229	0.24977	0.05587
1577.64	0.01471	0.01858	0.00835	0.0708	0.00941	0.0032	0.00257	0.04182		1577.76	0.01199	0.32537	0.00682	0.0187	0.02429	0.01988	0.24968	0.05293
1577.76	0.0162	0.0152	0.00733	0.05392	0.00844	0.00555	0.00233	0.03778		1577.88	0.01183	0.2733	0.00725	0.01481	0.02161	0.01945	0.24846	0.0574
1577.88	0.01592	0.01456	0.0065	0.04118	0.00971	0.00555	0.00267	0.03461		1577.99	0.01138	0.29176	0.00746	0.02033	0.0193	0.02097	0.24708	0.05347
1577.99	0.01241	0.01595	0.00658	0.03536	0.00937	0.00764	0.00237	0.03476		1578.11	0.01086	0.324	0.00636	0.02001	0.02017	0.02181	0.24651	0.05447
1578.11	0.01503	0.01825	0.00639	0.03212	0.00734	0.00594	0.00228	0.03565		1578.23	0.01046	0.32508	0.00638	0.0173	0.01797	0.01932	0.24693	0.052
1578.23	0.01398	0.01886	0.00682	0.03411	0.00711	0.00614	0.00242	0.02908		1578.34	0.01164	0.31914	0.00881	0.02057	0.01851	0.01715	0.24721	0.0534
1578.34	0.01041	0.01753	0.00713	0.03867	0.00654	0.00527	0.00159	0.0289		1578.46	0.01124	0.36882	0.00657	0.01817	0.01759	0.01894	0.24689	0.05073
1578.46	0.01302	0.01447	0.00662	0.03973	0.00663	0.00677	0.00235	0.03125		1578.58	0.01023	0.34659	0.00724	0.01915	0.02019	0.02285	0.24607	0.0528
1578.58	0.00866	0.0123	0.00621	0.04169	0.00582	0.00582	0.00166	0.03404		1578.69	0.00883	0.35654	0.00676	0.01634	0.01994	0.02079	0.24587	0.05313
1578.69	0.01468	0.01127	0.00653	0.03934	0.00763	0.00575	0.00246	0.03316		1578.81	0.0094	0.38778	0.00591	0.01713	0.01535	0.02308	0.24629	0.05793
1578.81	0.01729	0.01108	0.00676	0.03398	0.01154	0.00572	0.00254	0.03985		1578.93	0.01026	0.48186	0.00772	0.02111	0.01382	0.02311	0.24739	0.0578
1578.93	0.01512	0.0111	0.00618	0.02789	0.00886	0.00543	0.0037	0.03719		1579.04	0.01138	0.36864	0.00813	0.02096	0.01964	0.02043	0.24835	0.05873
1579.04	0.01721	0.01031	0.00586	0.02535	0.00837	0.00694	0.00272	0.0377		1579.16	0.01151	0.37757	0.00736	0.01883	0.02259	0.01993	0.24939	0.05527
1579.16	0.01333	0.00948	0.00552	0.02292	0.00558	0.00781	0.0021	0.03122		1579.28	0.01145	0.3782	0.00775	0.01532	0.01746	0.0212	0.24988	0.05267
1579.28	0.01508	0.00919	0.00621	0.02708	0.00689	0.0074	0.00178	0.03114		1579.39	0.01196	0.38877	0.00736	0.01965	0.02277	0.01982	0.25052	0.05433
1579.39	0.01436	0.00981	0.00687	0.02984	0.00792	0.00564	0.00289	0.03417		1579.51	0.01225	0.38218	0.00584	0.01683	0.0177	0.02116	0.25095	0.06233
1579.51	0.01392	0.00984	0.007	0.03173	0.00835	0.0032	0.00292	0.03859		1579.63	0.01174	0.32056	0.00672	0.01927	0.01721	0.02162	0.25174	0.0574
1579.63	0.01406	0.00887	0.00604	0.02948	0.00967	0.00409	0.0023	0.04002		1579.74	0.01059	0.25802	0.00693	0.01507	0.01958	0.01945	0.2519	0.05707
1579.74	0.01627	0.00744	0.00552	0.02527	0.00906	0.00477	0.00277	0.03219		1579.86	0.01157	0.23467	0.00696	0.01832	0.02461	0.01876	0.24997	0.05387
1579.86	0.01427	0.00702	0.00597	0.02139	0.00734	0.00798	0.00248	0.03335		1579.98	0.01166	0.26892	0.00758	0.01778	0.01841	0.01786	0.24764	0.05827
1579.98	0.01595	0.00592	0.00866	0.01665	0.00628	0.00768	0.00231	0.03042		1580.09	0.01312	0.36412	0.00694	0.01936	0.02474	0.01781	0.24683	0.05533
1580.09	0.00936	0.00525	0.01319	0.01446	0.00706	0.00504	0.00225	0.02665		1580.21	0.01257	0.33157	0.00552	0.02339	0.02089	0.01646	0.24759	0.05273
1580.21	0.01129	0.0055	0.0181	0.01521	0.00655	0.00528	0.00208	0.02753		1580.33	0.01118	0.34567	0.0049	0.02236	0.01894	0.02043	0.24917	0.05307
1580.33	0.01362	0.00531	0.02111	0.0154	0.00607	0.00621	0.00177	0.02942		1580.44	0.01098	0.30817	0.00621	0.02018	0.01833	0.02084	0.24922	0.05207
1580.44	0.01113	0.00576	0.02268	0.02032	0.00668	0.00701	0.00261	0.02855		1580.56	0.01061	0.34708	0.00731	0.01601	0.01986	0.02103	0.24779	0.0527
1580.56	0.0143	0.0061	0.02321	0.02147	0.00891	0.00662	0.0022	0.03381		1580.68	0.01206	0.36517	0.00698	0.01669	0.02153	0.02149	0.24649	0.0542
1580.68	0.01685	0.00599	0.0225	0.01879	0.00928	0.00672	0.00242	0.03169		1580.79	0.01195	0.35747	0.00585	0.01794	0.01948	0.02033	0.24668	0.05627
1580.79	0.01323	0.006	0.02165	0.01557	0.00848	0.0068	0.00273	0.03442		1580.91	0.01339	0.36254	0.0074	0.02138	0.02094	0.02229	0.24855	0.05847
1580.91	0.01412	0.00542	0.02086	0.01381	0.0081	0.00662	0.00244	0.03455		1581.03	0.0112	0.35866	0.00528	0.01901	0.02159	0.01957	0.25024	0.056
1581.03	0.01307	0.00493	0.02211	0.01276	0.0062	0.00745	0.00178	0.03229		1581.14	0.01095	0.36265	0.00781	0.02113	0.02245	0.01983	0.25102	0.05107
1581.14	0.01328	0.00495	0.02504	0.01581	0.00558	0.0068	0.00242	0.03002		1581.26	0.01143	0.37941	0.00884	0.02127	0.01923	0.02122	0.25054	0.05433
1581.26	0.01294	0.0057	0.02808	0.01915	0.00783	0.00465	0.00201	0.0369		1581.38	0.01194	0.4082	0.00774	0.01789	0.02098	0.02231	0.25017	0.05867
1581.38	0.01651	0.00586	0.02921	0.02328	0.00704	0.00488	0.00267	0.03064		1581.49	0.0132	0.37864	0.00615	0.02063	0.02119	0.01971	0.25114	0.0562
1581.49	0.01514	0.00647	0.02911	0.0247	0.00775	0.00554	0.00317	0.04583		1581.61	0.01066	0.33119	0.00825	0.02018	0.02466	0.01974	0.25288	0.05787
1581.61	0.01532	0.0062	0.02798	0.02627	0.00882	0.00684	0.00263	0.03923		1581.73	0.01142	0.32104	0.00719	0.01586	0.01638	0.02157	0.25255	0.06053
1581.73	0.01565	0.00611	0.02673	0.02321	0.00878	0.00566	0.00266	0.03698		1581.84	0.01106	0.27871	0.00812	0.01674	0.01749	0.01913	0.24939	0.055
1581.84	0.01202	0.00448	0.02406	0.01762	0.00581	0.00683	0.00253	0.03317		1581.96	0.01198	0.34073	0.00738	0.01877	0.01578	0.01552	0.24633	0.0518
1581.96	0.01128	0.00353	0.02267	0.01238	0.00456	0.00697	0.0021	0.03244		1582.08	0.01149	0.28466	0.00599	0.01904	0.01802	0.01845	0.24627	0.05627
1582.08	0.00879	0.00342	0.02292	0.0112	0.0049	0.00772	0.00187	0.02924		1582.19	0.01188	0.27098	0.00673	0.01828	0.01796	0.0194	0.24905	0.05347
1582.19	0.01089	0.00393	0.02539	0.01443	0.00617	0.00692	0.0021	0.03226		1582.31	0.01136	0.40278	0.00736	0.0189	0.02014	0.02015	0.25194	0.052
1582.31	0.01486	0.00579	0.02707	0.01797	0.00644	0.00703	0.00269	0.03703		1582.43	0.00993	0.33227	0.00805	0.01894	0.01726	0.02082	0.25237	0.0532
1582.43	0.01682	0.00659	0.02734	0.02246	0.00835	0.00444	0.00285	0.04043		1582.54	0.00947	0.40505	0.00885	0.01612	0.01908	0.02232	0.25044	0.056
1582.54	0.01511	0.00639	0.02633	0.02258	0.00715	0.00603	0.00245	0.03576		1582.66	0.01168	0.29386	0.00701	0.01793	0.02094	0.02007	0.24874	0.05633
1582.66	0.01437	0.00569	0.0246	0.01939	0.00681	0.00597	0.00236	0.03449		1582.78	0.01134	0.29283	0.0065	0.01786	0.02281	0.01944	0.24993	0.0568
1582.78	0.01585	0.00556	0.02262	0.01642	0.00716	0.00673	0.00204	0.03012		1582.89	0.01261	0.34756	0.00672	0.01885	0.02714	0.01873	0.25287	0.05653
1582.89	0.01854	0.00549	0.02128	0.01303	0.00897	0.00636	0.00275	0.03769		1583.01	0.01162	0.38264	0.0075	0.02147	0.02155	0.02182	0.25598	0.05607
1583.01	0.01655	0.00722	0.02077	0.01475	0.00824	0.00557	0.00331	0.03879		1583.13	0.011	0.38162	0.00545	0.01684	0.01734	0.01982	0.25684	0.0546
[truncated: 7,866 more rows]

## Sheet: Fig. 7o
m/z	window	rest of chip
1350.03	0.01514	0.01393
1350.14	0.01281	0.01379
1350.26	0.01372	0.01455
1350.38	0.01407	0.0151
1350.49	0.01567	0.01497
1350.61	0.013	0.01404
1350.73	0.014	0.01407
1350.84	0.01538	0.01429
1350.96	0.01657	0.01507
1351.08	0.01379	0.01461
1351.19	0.01312	0.0135
1351.31	0.01174	0.01365
1351.43	0.01123	0.01479
1351.54	0.01481	0.01547
1351.66	0.01549	0.01538
1351.78	0.01128	0.01373
1351.89	0.01222	0.01383
1352.01	0.01368	0.01435
1352.13	0.01361	0.01537
1352.24	0.01358	0.01499
1352.36	0.01287	0.01427
1352.48	0.01304	0.01388
1352.59	0.01616	0.01462
1352.71	0.01473	0.01537
1352.83	0.01457	0.01525
1352.94	0.01338	0.01371
1353.06	0.0138	0.01221
1353.18	0.01512	0.013
1353.29	0.01685	0.01504
1353.41	0.01657	0.01668
1353.53	0.01293	0.0149
1353.64	0.0113	0.01312
1353.76	0.01434	0.01306
1353.88	0.01742	0.01416
1353.99	0.0162	0.01572
1354.11	0.01349	0.01524
1354.23	0.01345	0.014
1354.34	0.01306	0.01354
1354.46	0.01492	0.01378
1354.58	0.0132	0.01464
1354.69	0.01623	0.01439
1354.81	0.0119	0.01399
1354.93	0.01232	0.01345
1355.04	0.01278	0.01415
1355.16	0.01328	0.01493
1355.28	0.01395	0.01457
1355.39	0.01258	0.01377
1355.51	0.01458	0.0135
1355.63	0.01589	0.0142
1355.74	0.01395	0.01486
1355.86	0.01417	0.01423
1355.98	0.01195	0.01374
1356.09	0.0133	0.01345
1356.21	0.01496	0.01324
1356.33	0.01294	0.01378
1356.44	0.01466	0.01405
1356.56	0.01395	0.014
1356.68	0.01287	0.01332
1356.79	0.01477	0.0141
1356.91	0.01521	0.01415
1357.03	0.01278	0.01426
1357.14	0.01209	0.01387
1357.26	0.0122	0.01362
1357.38	0.01618	0.01401
1357.49	0.01585	0.01365
1357.61	0.01287	0.01396
1357.73	0.01445	0.01426
1357.84	0.01419	0.0149
1357.96	0.01332	0.01435
1358.08	0.01393	0.01342
1358.19	0.01162	0.01288
1358.31	0.01362	0.0136
1358.43	0.01384	0.01428
1358.54	0.01306	0.01448
1358.66	0.01332	0.01366
1358.78	0.01311	0.01345
1358.89	0.01195	0.01412
1359.01	0.014	0.01426
1359.13	0.01457	0.01362
1359.24	0.01436	0.01358
1359.36	0.01409	0.01394
1359.48	0.01266	0.01449
1359.59	0.01458	0.01444
1359.71	0.01268	0.01329
1359.83	0.01228	0.01279
1359.94	0.01227	0.01297
1360.06	0.01321	0.01426
1360.18	0.01323	0.01444
1360.29	0.01148	0.01449
1360.41	0.01133	0.01377
1360.53	0.01374	0.01381
1360.64	0.01423	0.01382
1360.76	0.01092	0.01349
1360.88	0.01358	0.01289
1360.99	0.01464	0.01368
1361.11	0.01251	0.01461
1361.23	0.01246	0.014
1361.34	0.0126	0.01322
1361.46	0.01441	0.01348
1361.58	0.01088	0.01332
1361.69	0.01036	0.0134
1361.81	0.01146	0.01316
1361.93	0.01095	0.01301
1362.04	0.01274	0.01342
1362.16	0.01276	0.01348
1362.28	0.01435	0.0135
1362.39	0.01246	0.01337
1362.51	0.01044	0.01329
1362.63	0.01202	0.01336
1362.74	0.01257	0.01372
1362.86	0.0154	0.01404
1362.98	0.01179	0.01359
1363.09	0.01335	0.0134
1363.21	0.01536	0.01363
1363.33	0.01307	0.01409
1363.44	0.01228	0.01408
1363.56	0.01249	0.01319
1363.68	0.0112	0.01289
1363.79	0.01456	0.01375
1363.91	0.01486	0.01439
1364.03	0.01455	0.01455
1364.14	0.01188	0.01406
1364.26	0.01264	0.01368
1364.38	0.01403	0.01369
1364.49	0.01414	0.01403
1364.61	0.01345	0.01437
1364.73	0.01594	0.01438
1364.84	0.01414	0.01427
1364.96	0.01397	0.01413
1365.08	0.01239	0.01417
1365.19	0.01539	0.01406
1365.31	0.01276	0.0139
1365.43	0.01288	0.01418
1365.54	0.01427	0.01433
1365.66	0.01533	0.0138
1365.78	0.01308	0.01386
1365.89	0.01365	0.01429
1366.01	0.01147	0.01443
1366.13	0.01373	0.01442
1366.24	0.01517	0.01418
1366.36	0.01305	0.01449
1366.48	0.01309	0.01496
1366.59	0.01516	0.01517
1366.71	0.01277	0.01487
1366.83	0.01295	0.0137
1366.94	0.01235	0.01347
1367.06	0.0138	0.01396
1367.18	0.01632	0.01457
1367.29	0.01248	0.01499
1367.41	0.01316	0.0139
1367.53	0.01381	0.0139
1367.64	0.0119	0.0141
1367.76	0.01309	0.01472
1367.88	0.01216	0.01482
1367.99	0.0125	0.01425
1368.11	0.01207	0.01378
1368.23	0.01548	0.0148
1368.34	0.01491	0.01556
1368.46	0.01439	0.01538
1368.58	0.01325	0.01409
1368.69	0.01241	0.01311
1368.81	0.01368	0.01409
1368.93	0.01532	0.01494
1369.04	0.01549	0.01482
1369.16	0.01393	0.01452
1369.28	0.01471	0.01401
1369.39	0.01506	0.0146
1369.51	0.01422	0.01513
1369.63	0.01498	0.0156
1369.74	0.01626	0.01514
1369.86	0.01511	0.01452
1369.98	0.01376	0.01471
1370.09	0.01649	0.01535
1370.21	0.01445	0.01533
1370.33	0.01581	0.01438
1370.44	0.0137	0.01426
1370.56	0.01541	0.0146
1370.68	0.01478	0.01522
1370.79	0.01822	0.01513
1370.91	0.01525	0.01418
1371.03	0.01352	0.01434
1371.14	0.01502	0.01494
1371.26	0.01601	0.01577
1371.38	0.01739	0.01625
1371.49	0.0179	0.01571
1371.61	0.01267	0.01454
1371.73	0.01621	0.01446
1371.84	0.01599	0.01519
1371.96	0.01459	0.01497
1372.08	0.01249	0.01387
1372.19	0.01434	0.01367
1372.31	0.0144	0.01414
1372.43	0.01537	0.01565
1372.54	0.01596	0.01577
1372.66	0.01484	0.01512
1372.78	0.01393	0.01341
1372.89	0.01485	0.01381
1373.01	0.01426	0.01529
1373.13	0.01615	0.01602
1373.24	0.01554	0.01552
1373.36	0.01376	0.01475
1373.48	0.01385	0.01464
1373.59	0.01431	0.01498
1373.71	0.01356	0.01595
1373.83	0.01474	0.01514
1373.94	0.0115	0.01263
1374.06	0.01127	0.01186
1374.18	0.01471	0.01422
1374.29	0.01625	0.01675
1374.41	0.01518	0.01705
1374.53	0.01283	0.01446
1374.64	0.01347	0.01264
1374.76	0.01099	0.01341
1374.88	0.0134	0.01596
1374.99	0.01623	0.01662
1375.11	0.01497	0.01526
1375.23	0.01561	0.01383
1375.34	0.01518	0.01319
1375.46	0.0143	0.0143
1375.58	0.01504	0.01449
1375.69	0.01632	0.01378
1375.81	0.01406	0.01291
1375.93	0.01223	0.01344
1376.04	0.01459	0.0148
1376.16	0.01688	0.01515
1376.28	0.01666	0.01422
1376.39	0.01588	0.01346
1376.51	0.0151	0.01406
1376.63	0.01486	0.01512
1376.74	0.01538	0.01491
1376.86	0.01456	0.0142
1376.98	0.01265	0.01342
1377.09	0.01263	0.01359
1377.21	0.01407	0.01357
1377.33	0.01443	0.01355
1377.44	0.01566	0.01306
1377.56	0.01241	0.01282
1377.68	0.01378	0.01349
1377.79	0.01455	0.01424
1377.91	0.01488	0.01417
1378.03	0.01287	0.01386
1378.14	0.00931	0.01356
1378.26	0.0139	0.01364
1378.38	0.01315	0.01404
1378.49	0.01327	0.01404
1378.61	0.01413	0.01389
1378.73	0.01363	0.01454
1378.84	0.01406	0.01479
1378.96	0.01572	0.01376
1379.08	0.0109	0.01258
1379.19	0.01185	0.01235
1379.31	0.01167	0.01323
1379.43	0.014	0.01457
1379.54	0.01413	0.01448
1379.66	0.0149	0.01404
1379.78	0.01267	0.01358
1379.89	0.01466	0.01417
1380.01	0.01381	0.01379
1380.13	0.0127	0.01362
1380.24	0.01289	0.01372
1380.36	0.01136	0.01378
1380.48	0.01135	0.01465
1380.59	0.01308	0.01417
1380.71	0.01004	0.01339
1380.83	0.01047	0.01253
1380.94	0.01143	0.01284
1381.06	0.01245	0.01386
1381.18	0.01229	0.0142
1381.29	0.01309	0.01416
1381.41	0.01259	0.01367
1381.53	0.0121	0.01415
1381.64	0.01202	0.0141
1381.76	0.01143	0.01421
1381.88	0.01182	0.01417
1381.99	0.01011	0.01418
1382.11	0.01184	0.01371
1382.23	0.01019	0.01391
1382.34	0.0116	0.01437
1382.46	0.0134	0.01439
1382.58	0.01177	0.0135
1382.69	0.00853	0.0128
1382.81	0.00928	0.01297
1382.93	0.013	0.01386
1383.04	0.01337	0.01484
1383.16	0.01392	0.01507
1383.28	0.01109	0.01416
1383.39	0.0118	0.01328
1383.51	0.01373	0.0134
1383.63	0.01395	0.01437
1383.74	0.01554	0.01547
1383.86	0.01359	0.01471
1383.98	0.01138	0.01392
1384.09	0.01345	0.01362
1384.21	0.01402	0.01421
1384.33	0.01449	0.01478
1384.44	0.01372	0.01422
1384.56	0.0113	0.01278
1384.68	0.01592	0.01337
1384.79	0.01476	0.01461
1384.91	0.0165	0.01564
1385.03	0.01618	0.01527
1385.14	0.01504	0.01391
1385.26	0.01475	0.01367
1385.38	0.01516	0.01404
1385.49	0.017	0.01519
1385.61	0.01473	0.01525
1385.73	0.0144	0.01439
1385.84	0.01496	0.01439
1385.96	0.01561	0.01444
1386.08	0.01245	0.01477
1386.19	0.01295	0.01453
1386.31	0.01309	0.01404
1386.43	0.01464	0.01397
1386.54	0.01574	0.01491
1386.66	0.01541	0.01518
1386.78	0.01561	0.01479
1386.89	0.01439	0.01458
1387.01	0.01349	0.01473
1387.13	0.01564	0.01514
1387.24	0.01317	0.01545
1387.36	0.01583	0.01525
1387.48	0.01277	0.01544
1387.59	0.01616	0.01489
1387.71	0.01196	0.01477
1387.83	0.0117	0.01449
1387.94	0.01295	0.01392
1388.06	0.01416	0.01405
1388.18	0.01531	0.01442
1388.29	0.01505	0.01496
1388.41	0.01543	0.01489
1388.53	0.01398	0.01488
1388.64	0.01547	0.0145
1388.76	0.01323	0.01486
1388.88	0.01369	0.01486
1388.99	0.01344	0.01499
1389.11	0.01395	0.0147
1389.23	0.01409	0.01518
1389.34	0.01749	0.01558
1389.46	0.01508	0.01519
1389.58	0.01367	0.01423
1389.69	0.01259	0.01293
1389.81	0.01336	0.01368
1389.93	0.01534	0.01458
1390.04	0.01579	0.01502
1390.16	0.01465	0.0148
1390.28	0.01466	0.01447
1390.39	0.01523	0.01451
1390.51	0.01595	0.01537
1390.63	0.01542	0.01542
1390.74	0.01524	0.01518
1390.86	0.01436	0.01442
1390.98	0.01634	0.01453
1391.09	0.01454	0.01472
1391.21	0.01596	0.01466
1391.33	0.01282	0.01433
1391.44	0.01395	0.0131
1391.56	0.0142	0.01377
1391.68	0.0139	0.01429
1391.79	0.01633	0.01476
1391.91	0.01519	0.01456
1392.03	0.01558	0.01407
1392.14	0.01551	0.0143
1392.26	0.01673	0.01491
1392.38	0.01315	0.0146
1392.49	0.0164	0.01443
1392.61	0.01671	0.01454
1392.73	0.01523	0.01467
1392.84	0.01478	0.01484
1392.96	0.01229	0.01382
1393.08	0.01413	0.0129
1393.19	0.01467	0.01319
1393.31	0.0121	0.01385
1393.43	0.01435	0.01491
1393.54	0.01432	0.01438
1393.66	0.01339	0.01339
1393.78	0.01253	0.01339
1393.89	0.0171	0.01428
1394.01	0.01492	0.01508
1394.13	0.01382	0.0148
1394.24	0.01385	0.01374
1394.36	0.0135	0.01331
1394.48	0.01541	0.01423
1394.59	0.01477	0.01498
1394.71	0.01322	0.01457
1394.83	0.01228	0.01326
1394.94	0.01167	0.0125
1395.06	0.01476	0.01243
1395.18	0.01307	0.01392
1395.29	0.01508	0.01487
1395.41	0.01346	0.01422
1395.53	0.01472	0.01351
1395.64	0.01327	0.0131
1395.76	0.01401	0.01416
1395.88	0.01222	0.01482
1395.99	0.01241	0.01448
1396.11	0.01308	0.01349
1396.23	0.01423	0.01376
1396.34	0.01269	0.0143
1396.46	0.01331	0.0142
1396.58	0.01006	0.01355
1396.69	0.01152	0.01227
1396.81	0.01237	0.0128
1396.93	0.01115	0.01407
1397.04	0.01332	0.01442
1397.16	0.01468	0.01377
1397.28	0.01306	0.01329
1397.39	0.01372	0.01332
1397.51	0.01334	0.01396
1397.63	0.01262	0.01422
1397.74	0.01234	0.01396
1397.86	0.01407	0.01346
1397.98	0.01457	0.01372
1398.09	0.01444	0.0145
1398.21	0.01212	0.01427
1398.33	0.01524	0.01304
1398.44	0.01344	0.01256
1398.56	0.01271	0.01318
1398.68	0.01416	0.01389
1398.79	0.01584	0.01442
1398.91	0.01363	0.01389
1399.03	0.01297	0.01365
1399.14	0.01405	0.01374
1399.26	0.01408	0.01416
1399.38	0.01546	0.01441
1399.49	0.01473	0.01445
1399.61	0.01379	0.01426
1399.73	0.01345	0.01372
1399.84	0.01393	0.01439
1399.96	0.01622	0.01454
1400.08	0.0153	0.01408
1400.19	0.01508	0.0133
1400.31	0.01558	0.01315
1400.43	0.01518	0.01364
1400.54	0.01594	0.01449
1400.66	0.01501	0.01482
1400.78	0.01546	0.01459
1400.89	0.01551	0.01428
1401.01	0.01793	0.01453
1401.13	0.01558	0.01429
1401.24	0.0154	0.01438
1401.36	0.01515	0.0148
1401.48	0.01445	0.01509
1401.59	0.01658	0.015
1401.71	0.01442	0.01432
1401.83	0.01408	0.01424
1401.94	0.01399	0.0138
1402.06	0.01505	0.01407
1402.18	0.01492	0.01407
1402.29	0.0131	0.01454
1402.41	0.01425	0.01468
1402.53	0.0141	0.0147
1402.64	0.01353	0.0148
1402.76	0.01529	0.01485
1402.88	0.01334	0.01493
1402.99	0.01535	0.01532
1403.11	0.01421	0.0151
1403.23	0.01375	0.01474
1403.34	0.01293	0.01453
1403.46	0.01393	0.01484
1403.58	0.01215	0.01475
1403.69	0.01205	0.01456
1403.81	0.01224	0.01369
1403.93	0.01133	0.01416
1404.04	0.01283	0.01504
1404.16	0.01442	0.01608
1404.28	0.01296	0.01602
1404.39	0.01299	0.01499
1404.51	0.01068	0.01419
1404.63	0.01116	0.01525
1404.74	0.01302	0.01623
1404.86	0.0138	0.0165
1404.98	0.01282	0.01538
1405.09	0.01502	0.01448
1405.21	0.0143	0.01452
1405.33	0.0164	0.01587
1405.44	0.0161	0.01617
1405.56	0.01345	0.01486
1405.68	0.01417	0.01289
1405.79	0.01441	0.01366
1405.91	0.01753	0.01641
1406.03	0.01859	0.01812
1406.14	0.01866	0.01693
1406.26	0.01751	0.01443
1406.38	0.01487	0.01379
1406.49	0.0173	0.01541
1406.61	0.02049	0.01747
1406.73	0.02044	0.01725
1406.84	0.0184	0.01599
1406.96	0.01661	0.01436
1407.08	0.01619	0.01472
1407.19	0.01957	0.01581
1407.31	0.01754	0.01547
1407.43	0.01576	0.01472
1407.54	0.01511	0.01414
1407.66	0.01699	0.01505
1407.78	0.01897	0.01609
1407.89	0.01705	0.01588
1408.01	0.01473	0.01473
1408.13	0.01665	0.01426
1408.24	0.01595	0.01478
1408.36	0.01671	0.01539
1408.48	0.0154	0.01563
1408.59	0.01661	0.0144
1408.71	0.01374	0.01439
1408.83	0.01688	0.01451
1408.94	0.01405	0.01453
1409.06	0.01446	0.01419
1409.18	0.01506	0.0142
1409.29	0.01393	0.01414
1409.41	0.01497	0.01477
1409.53	0.01655	0.01529
1409.64	0.01616	0.01522
1409.76	0.0142	0.01458
1409.88	0.01577	0.0143
1409.99	0.01377	0.01467
1410.11	0.01272	0.0146
1410.23	0.01206	0.01424
1410.34	0.01363	0.01446
1410.46	0.01539	0.01513
1410.58	0.01371	0.01514
1410.69	0.0137	0.014
1410.81	0.01352	0.01295
1410.93	0.01182	0.01273
1411.04	0.01414	0.01424
1411.16	0.0143	0.01528
1411.28	0.01453	0.01505
1411.39	0.01306	0.01418
1411.51	0.014	0.01395
1411.63	0.01369	0.01391
1411.74	0.01346	0.01466
1411.86	0.01273	0.01375
1411.98	0.0139	0.01371
1412.09	0.01186	0.01438
1412.21	0.01325	0.01472
1412.33	0.01486	0.01499
1412.44	0.01313	0.01401
1412.56	0.01315	0.01298
1412.68	0.01116	0.01274
1412.79	0.01241	0.01393
1412.91	0.01595	0.01517
1413.03	0.01336	0.01478
1413.14	0.01174	0.01408
1413.26	0.01243	0.01364
1413.38	0.01394	0.01376
1413.49	0.01373	0.01405
1413.61	0.01452	0.01405
1413.73	0.01157	0.01381
1413.84	0.01302	0.01364
1413.96	0.01404	0.01383
1414.08	0.01416	0.01406
1414.19	0.01328	0.01384
1414.31	0.01466	0.01347
1414.43	0.01416	0.01318
1414.54	0.01204	0.01326
1414.66	0.01273	0.01393
1414.78	0.01318	0.01445
1414.89	0.01559	0.01414
1415.01	0.01499	0.01376
1415.13	0.01109	0.01342
1415.24	0.01394	0.01392
1415.36	0.01443	0.01447
1415.48	0.01394	0.01406
1415.59	0.01362	0.01372
1415.71	0.01334	0.01353
1415.83	0.01525	0.01403
1415.94	0.0149	0.01421
1416.06	0.01429	0.01379
1416.18	0.01509	0.01334
1416.29	0.01288	0.01275
1416.41	0.0123	0.0136
1416.53	0.01328	0.01455
1416.64	0.01293	0.01496
1416.76	0.01277	0.01418
1416.88	0.0123	0.0133
1416.99	0.01289	0.0137
1417.11	0.01263	0.01468
1417.23	0.01457	0.01467
1417.34	0.01368	0.01396
1417.46	0.01344	0.01339
1417.58	0.01226	0.01399
1417.69	0.01198	0.01418
1417.81	0.01198	0.01413
1417.93	0.01124	0.0133
1418.04	0.01147	0.01313
1418.16	0.01137	0.01376
1418.28	0.01241	0.01437
1418.39	0.01396	0.01471
1418.51	0.01163	0.01433
1418.63	0.01225	0.01335
1418.74	0.01182	0.01338
1418.86	0.01252	0.01429
1418.98	0.01301	0.01495
1419.09	0.01054	0.01467
1419.21	0.0119	0.01393
1419.33	0.01166	0.01385
1419.44	0.01319	0.01384
1419.56	0.0124	0.01433
1419.68	0.01126	0.01365
1419.79	0.01302	0.01359
1419.91	0.01073	0.01384
1420.03	0.01228	0.01422
1420.14	0.01272	0.01462
1420.26	0.01179	0.01456
1420.38	0.01017	0.0142
1420.49	0.01187	0.01367
1420.61	0.01095	0.01399
1420.73	0.01267	0.01476
1420.84	0.01152	0.01478
1420.96	0.01239	0.01428
1421.08	0.01291	0.01422
1421.19	0.0124	0.0144
1421.31	0.01502	0.01489
1421.43	0.01711	0.01448
1421.54	0.01237	0.01331
1421.66	0.01293	0.01302
1421.78	0.01538	0.01428
1421.89	0.01699	0.01533
1422.01	0.01724	0.0154
1422.13	0.01596	0.01456
1422.24	0.01577	0.01356
1422.36	0.0136	0.01434
1422.48	0.01881	0.01494
1422.59	0.02096	0.01585
1422.71	0.01712	0.0161
1422.83	0.01787	0.01512
1422.94	0.01577	0.01439
1423.06	0.01932	0.01472
1423.18	0.01711	0.0149
1423.29	0.02097	0.01505
1423.41	0.01547	0.01439
1423.53	0.01468	0.01374
1423.64	0.02011	0.01427
1423.76	0.01668	0.01552
1423.88	0.01747	0.01568
1423.99	0.01554	0.01491
1424.11	0.01389	0.0143
1424.23	0.0151	0.01395
1424.34	0.01784	0.01499
1424.46	0.01746	0.01584
1424.58	0.01612	0.01555
1424.69	0.01549	0.01522
1424.81	0.01502	0.01474
1424.93	0.01591	0.01477
1425.04	0.01506	0.0145
1425.16	0.01399	0.01452
1425.28	0.014	0.01405
1425.39	0.0177	0.01428
1425.51	0.01649	0.01457
1425.63	0.01412	0.01449
1425.74	0.01588	0.01469
1425.86	0.01462	0.01491
1425.98	0.01523	0.01443
1426.09	0.01588	0.01492
1426.21	0.01396	0.01501
1426.33	0.01422	0.01521
1426.44	0.01312	0.01527
1426.56	0.0169	0.01487
1426.68	0.01304	0.01407
1426.79	0.01081	0.01373
1426.91	0.01232	0.01378
1427.03	0.01368	0.01415
1427.14	0.01304	0.01438
1427.26	0.01369	0.01434
1427.38	0.01159	0.01427
1427.49	0.01533	0.01441
1427.61	0.01205	0.01449
1427.73	0.01454	0.01434
1427.84	0.01272	0.01436
1427.96	0.01514	0.01481
1428.08	0.01199	0.01464
1428.19	0.01191	0.01528
1428.31	0.01506	0.01526
1428.43	0.01431	0.0151
1428.54	0.01373	0.01387
1428.66	0.0119	0.01309
1428.78	0.01355	0.01341
1428.89	0.01427	0.01445
1429.01	0.01556	0.0145
1429.13	0.01477	0.01418
1429.24	0.01194	0.01373
1429.36	0.01362	0.01426
1429.48	0.01489	0.01455
1429.59	0.01614	0.01481
1429.71	0.0154	0.01428
1429.83	0.01394	0.01391
1429.94	0.01499	0.0141
1430.06	0.0142	0.01473
1430.18	0.01519	0.01456
1430.29	0.01269	0.01372
1430.41	0.01325	0.01307
1430.53	0.01161	0.01306
1430.64	0.01491	0.01405
1430.76	0.01546	0.01434
1430.88	0.01316	0.01387
1430.99	0.01533	0.01384
1431.11	0.01263	0.01403
1431.23	0.01438	0.01463
1431.34	0.01564	0.01464
1431.46	0.01098	0.01409
1431.58	0.01276	0.01401
1431.69	0.01649	0.01423
1431.81	0.01438	0.01444
1431.93	0.01479	0.0142
1432.04	0.01192	0.01313
1432.16	0.01116	0.01247
1432.28	0.01394	0.01364
1432.39	0.01449	0.01436
1432.51	0.01537	0.01454
1432.63	0.01201	0.01355
1432.74	0.01129	0.01286
1432.86	0.01296	0.01359
1432.98	0.01446	0.01487
1433.09	0.01539	0.01535
1433.21	0.01293	0.01418
1433.33	0.01064	0.01324
1433.44	0.01198	0.01341
1433.56	0.01325	0.01437
1433.68	0.01443	0.01463
1433.79	0.01459	0.01422
1433.91	0.01047	0.01264
1434.03	0.01166	0.01198
1434.14	0.01239	0.01313
1434.26	0.01335	0.01445
1434.38	0.01297	0.0148
1434.49	0.01436	0.01384
1434.61	0.01339	0.01294
1434.73	0.01233	0.01341
1434.84	0.01343	0.0141
1434.96	0.01326	0.01477
1435.08	0.01246	0.01406
1435.19	0.0155	0.01327
1435.31	0.01395	0.01375
1435.43	0.01331	0.0142
1435.54	0.01239	0.01412
1435.66	0.01266	0.01284
1435.78	0.01239	0.01238
1435.89	0.01282	0.01312
1436.01	0.01342	0.01386
1436.13	0.01373	0.01421
1436.24	0.01262	0.01387
1436.36	0.0126	0.0131
1436.48	0.01322	0.01339
1436.59	0.01308	0.014
1436.71	0.01278	0.01412
1436.83	0.01236	0.01369
1436.94	0.0129	0.0133
1437.06	0.0129	0.01369
1437.18	0.01214	0.01387
1437.29	0.01322	0.01349
1437.41	0.01321	0.0126
1437.53	0.01211	0.01241
1437.64	0.01209	0.01289
1437.76	0.01367	0.01327
1437.88	0.01451	0.01393
1437.99	0.01481	0.0138
1438.11	0.01588	0.01363
1438.23	0.01498	0.01355
1438.34	0.01474	0.01356
1438.46	0.01402	0.01399
1438.58	0.01731	0.0142
1438.69	0.01651	0.01374
1438.81	0.01404	0.01384
1438.93	0.01282	0.01377
1439.04	0.01434	0.01413
1439.16	0.01444	0.01362
1439.28	0.01369	0.0133
1439.39	0.01427	0.01288
1439.51	0.01396	0.01338
1439.63	0.01562	0.01404
1439.74	0.01636	0.01413
1439.86	0.01356	0.0142
1439.98	0.01395	0.01385
1440.09	0.01356	0.01383
1440.21	0.01553	0.01385
1440.33	0.0142	0.01417
1440.44	0.01322	0.01418
1440.56	0.0148	0.01412
1440.68	0.01433	0.01422
1440.79	0.0135	0.01387
1440.91	0.01262	0.01362
1441.03	0.0125	0.01328
1441.14	0.01195	0.01297
1441.26	0.01457	0.01343
1441.38	0.01405	0.01459
1441.49	0.01519	0.01454
1441.61	0.01213	0.01414
1441.73	0.01274	0.01376
1441.84	0.01289	0.01403
1441.96	0.01472	0.0143
1442.08	0.01283	0.0139
1442.19	0.01336	0.01388
1442.31	0.01051	0.01405
1442.43	0.01246	0.01418
1442.54	0.01304	0.01431
1442.66	0.01381	0.01385
1442.78	0.01199	0.01355
1442.89	0.0125	0.01332
1443.01	0.01206	0.01315
1443.13	0.01267	0.01365
1443.24	0.01363	0.01413
1443.36	0.01364	0.0142
1443.48	0.01504	0.01422
1443.59	0.01402	0.01356
1443.71	0.01369	0.01369
1443.83	0.0148	0.01391
1443.94	0.01454	0.01422
1444.06	0.01628	0.01413
1444.18	0.01438	0.01391
1444.29	0.01511	0.01415
1444.41	0.01537	0.01376
1444.53	0.01388	0.01371
1444.64	0.01357	0.0136
1444.76	0.01319	0.0135
1444.88	0.01156	0.01312
1444.99	0.01376	0.01366
1445.11	0.01625	0.01414
1445.23	0.01471	0.01407
1445.34	0.01408	0.01411
1445.46	0.01436	0.01393
1445.58	0.01415	0.01413
1445.69	0.01465	0.01435
1445.81	0.0165	0.01404
1445.93	0.01541	0.01351
1446.04	0.015	0.01356
1446.16	0.01674	0.01422
1446.28	0.01615	0.01435
1446.39	0.01446	0.01356
1446.51	0.01394	0.01304
1446.63	0.01389	0.01316
1446.74	0.01529	0.01368
1446.86	0.01617	0.01483
1446.98	0.01442	0.01462
1447.09	0.01254	0.01391
1447.21	0.01298	0.01265
1447.33	0.01391	0.0135
1447.44	0.01528	0.01499
1447.56	0.01541	0.01501
1447.68	0.01425	0.01405
1447.79	0.01279	0.01297
1447.91	0.01331	0.01319
1448.03	0.01419	0.01403
1448.14	0.01456	0.01473
1448.26	0.01426	0.01378
1448.38	0.01286	0.01247
1448.49	0.0133	0.01184
1448.61	0.01261	0.01341
1448.73	0.01336	0.01477
1448.84	0.01354	0.015
1448.96	0.01063	0.01376
1449.08	0.01099	0.01228
1449.19	0.01135	0.01221
1449.31	0.01147	0.01362
1449.43	0.01514	0.01476
1449.54	0.01557	0.01403
1449.66	0.01378	0.01337
1449.78	0.01198	0.01258
1449.89	0.01377	0.01292
1450.01	0.0107	0.01364
1450.13	0.01236	0.01323
1450.24	0.01302	0.01268
1450.36	0.01258	0.01253
1450.48	0.01029	0.013
1450.59	0.01182	0.01363
1450.71	0.01316	0.01324
1450.83	0.01412	0.01313
1450.94	0.01352	0.01281
1451.06	0.01222	0.0134
1451.18	0.01226	0.01359
1451.29	0.01369	0.01332
1451.41	0.01216	0.01328
1451.53	0.01427	0.01292
1451.64	0.01235	0.01293
1451.76	0.01216	0.01313
1451.88	0.01313	0.01285
1451.99	0.01406	0.01259
1452.11	0.01348	0.01245
1452.23	0.01206	0.01305
1452.34	0.01238	0.01343
1452.46	0.01107	0.01339
1452.58	0.01404	0.01298
1452.69	0.01307	0.01265
1452.81	0.01281	0.01255
1452.93	0.01283	0.01275
1453.04	0.01252	0.01282
1453.16	0.01262	0.01311
1453.28	0.01557	0.01351
1453.39	0.01405	0.01366
1453.51	0.01031	0.01304
1453.63	0.01304	0.01253
1453.74	0.01069	0.01165
1453.86	0.01	0.01243
1453.98	0.0131	0.0131
1454.09	0.01269	0.01307
1454.21	0.01382	0.0128
1454.33	0.01262	0.0124
1454.44	0.01167	0.01266
1454.56	0.01437	0.01326
1454.68	0.01334	0.01268
1454.79	0.01085	0.01273
1454.91	0.0128	0.01302
1455.03	0.01173	0.01321
1455.14	0.01451	0.01305
1455.26	0.01267	0.01324
1455.38	0.00985	0.01233
1455.49	0.01244	0.01219
1455.61	0.01142	0.01247
1455.73	0.01347	0.0131
1455.84	0.01145	0.01334
1455.96	0.01271	0.01293
1456.08	0.01198	0.01261
1456.19	0.01317	0.01275
1456.31	0.01259	0.01315
1456.43	0.01166	0.01324
1456.54	0.01321	0.01302
1456.66	0.01276	0.01256
1456.78	0.01061	0.01275
1456.89	0.01199	0.01309
1457.01	0.01139	0.01339
1457.13	0.01266	0.01296
1457.24	0.01104	0.01229
1457.36	0.01105	0.01221
1457.48	0.01241	0.01288
1457.59	0.01352	0.01356
1457.71	0.01526	0.01382
1457.83	0.0143	0.01269
1457.94	0.00944	0.01253
1458.06	0.01235	0.01283
1458.18	0.01299	0.01339
1458.29	0.0121	0.01331
1458.41	0.01187	0.01266
1458.53	0.01182	0.01266
1458.64	0.01258	0.01316
1458.76	0.01411	0.01351
1458.88	0.0118	0.01359
1458.99	0.0124	0.01281
1459.11	0.01239	0.01213
1459.23	0.00993	0.01185
1459.34	0.0103	0.01238
1459.46	0.01142	0.01343
1459.58	0.01124	0.01357
1459.69	0.01297	0.01306
1459.81	0.01114	0.01245
1459.93	0.0128	0.01226
1460.04	0.01155	0.01285
1460.16	0.01438	0.01335
1460.28	0.01449	0.01368
1460.39	0.0136	0.01303
1460.51	0.01442	0.01277
1460.63	0.01114	0.01256
1460.74	0.01343	0.01285
1460.86	0.01435	0.01313
1460.98	0.01457	0.01277
1461.09	0.012	0.01297
1461.21	0.01543	0.01292
1461.33	0.01279	0.01308
1461.44	0.0119	0.01312
1461.56	0.01321	0.01279
1461.68	0.01333	0.01284
1461.79	0.01443	0.01313
1461.91	0.01324	0.0136
1462.03	0.01321	0.01346
1462.14	0.012	0.01305
1462.26	0.01271	0.01299
1462.38	0.01257	0.01316
1462.49	0.01293	0.01308
1462.61	0.01278	0.01292
1462.73	0.0143	0.01271
1462.84	0.01306	0.01313
1462.96	0.01463	0.0128
1463.08	0.01435	0.0128
1463.19	0.01325	0.01285
1463.31	0.01347	0.01263
1463.43	0.01122	0.01274
1463.54	0.01145	0.01299
1463.66	0.01399	0.01312
1463.78	0.01248	0.01278
1463.89	0.01322	0.01298
1464.01	0.01235	0.01304
1464.13	0.01122	0.0138
1464.24	0.01554	0.01434
1464.36	0.01385	0.01302
1464.48	0.01062	0.01182
1464.59	0.01	0.01206
1464.71	0.01143	0.01302
1464.83	0.01197	0.01298
1464.94	0.01096	0.01284
1465.06	0.01191	0.01253
1465.18	0.01114	0.01241
1465.29	0.01174	0.01297
1465.41	0.01191	0.01336
1465.53	0.01324	0.01298
1465.64	0.01042	0.0125
1465.76	0.01208	0.0127
1465.88	0.01187	0.01307
1465.99	0.01071	0.01344
1466.11	0.00914	0.01332
1466.23	0.01273	0.01207
1466.34	0.01032	0.01151
1466.46	0.01083	0.012
1466.58	0.01177	0.01359
1466.69	0.01263	0.01391
1466.81	0.0112	0.01279
1466.93	0.01019	0.01175
1467.04	0.01252	0.01204
1467.16	0.01265	0.01245
1467.28	0.01319	0.01301
1467.39	0.01403	0.01297
1467.51	0.01208	0.01267
1467.63	0.01421	0.01228
1467.74	0.01284	0.01244
1467.86	0.01283	0.01271
1467.98	0.01258	0.01264
1468.09	0.00993	0.01204
1468.21	0.01058	0.01159
1468.33	0.01337	0.01219
1468.44	0.01115	0.01286
1468.56	0.01244	0.01305
1468.68	0.01335	0.01247
1468.79	0.01351	0.01183
1468.91	0.0102	0.01245
1469.03	0.01278	0.01313
1469.14	0.0137	0.01358
1469.26	0.01285	0.01268
1469.38	0.00943	0.01227
1469.49	0.0131	0.01229
1469.61	0.01414	0.01279
1469.73	0.01242	0.01326
1469.84	0.01085	0.01283
1469.96	0.01224	0.01179
1470.08	0.01153	0.01121
1470.19	0.01425	0.0116
1470.31	0.01572	0.01324
1470.43	0.01331	0.01401
1470.54	0.0137	0.01261
1470.66	0.01075	0.01145
1470.78	0.01177	0.01135
1470.89	0.01212	0.01249
1471.01	0.01319	0.01366
1471.13	0.01339	0.0136
1471.24	0.01281	0.01284
1471.36	0.01062	0.01218
1471.48	0.01131	0.01185
1471.59	0.01225	0.01254
1471.71	0.01094	0.013
1471.83	0.01133	0.01228
1471.94	0.01203	0.01204
1472.06	0.01062	0.01201
1472.18	0.01238	0.01295
1472.29	0.0134	0.01319
1472.41	0.01351	0.01276
1472.53	0.01153	0.01193
1472.64	0.01121	0.01186
1472.76	0.01229	0.01254
1472.88	0.01147	0.01332
1472.99	0.01198	0.01261
1473.11	0.0105	0.0123
1473.23	0.01111	0.01192
1473.34	0.01113	0.01228
1473.46	0.01185	0.01242
1473.58	0.01251	0.01239
1473.69	0.01195	0.0123
1473.81	0.01126	0.01208
1473.93	0.01054	0.01238
1474.04	0.01149	0.01266
1474.16	0.01179	0.01273
1474.28	0.01168	0.01227
1474.39	0.01132	0.01246
1474.51	0.01106	0.01209
1474.63	0.01023	0.01217
1474.74	0.01171	0.01212
1474.86	0.01088	0.0124
1474.98	0.01266	0.0128
1475.09	0.01271	0.01332
1475.21	0.01069	0.01227
1475.33	0.01087	0.01148
1475.44	0.00889	0.01102
1475.56	0.01202	0.01252
1475.68	0.01187	0.01323
1475.79	0.01189	0.01265
1475.91	0.01248	0.01193
1476.03	0.01253	0.01219
1476.14	0.01426	0.01252
1476.26	0.01416	0.0127
1476.38	0.01284	0.01243
1476.49	0.01184	0.01228
1476.61	0.0128	0.01232
1476.73	0.01204	0.01301
1476.84	0.01412	0.0133
1476.96	0.01243	0.01243
1477.08	0.0119	0.0118
1477.19	0.01376	0.01099
1477.31	0.01205	0.01203
1477.43	0.01119	0.01349
1477.54	0.01313	0.01357
1477.66	0.01207	0.01288
1477.78	0.01198	0.01215
1477.89	0.01136	0.01233
1478.01	0.01121	0.01238
1478.13	0.01387	0.01284
1478.24	0.01259	0.01262
1478.36	0.0123	0.01275
1478.48	0.01176	0.01281
1478.59	0.01266	0.01225
1478.71	0.01107	0.01249
1478.83	0.01091	0.01257
1478.94	0.011	0.01204
1479.06	0.01087	0.01166
1479.18	0.01066	0.01194
1479.29	0.01126	0.01252
1479.41	0.01131	0.01311
1479.53	0.01193	0.0126
1479.64	0.01081	0.01206
1479.76	0.01118	0.01182
1479.88	0.01153	0.01252
1479.99	0.0106	0.01294
1480.11	0.01112	0.0127
1480.23	0.01102	0.0122
1480.34	0.0128	0.01198
1480.46	0.01172	0.01232
1480.58	0.01152	0.01286
1480.69	0.01237	0.01296
1480.81	0.01135	0.01206
1480.93	0.00837	0.01105
1481.04	0.00964	0.01131
1481.16	0.01201	0.01242
1481.28	0.01266	0.01385
1481.39	0.01156	0.01344
1481.51	0.01131	0.01196
1481.63	0.00842	0.01144
1481.74	0.0105	0.01182
1481.86	0.01077	0.0127
1481.98	0.01351	0.01341
1482.09	0.01243	0.01303
1482.21	0.01106	0.01178
1482.33	0.01195	0.01171
1482.44	0.01163	0.01186
1482.56	0.0123	0.0126
1482.68	0.01049	0.01235
1482.79	0.01216	0.01205
1482.91	0.01116	0.01175
1483.03	0.01245	0.01201
1483.14	0.0125	0.01293
1483.26	0.01074	0.01293
1483.38	0.0125	0.01204
1483.49	0.01266	0.01199
1483.61	0.01202	0.01241
1483.73	0.01191	0.01299
1483.84	0.01314	0.01284
1483.96	0.01274	0.01221
1484.08	0.01388	0.01209
1484.19	0.01182	0.01187
1484.31	0.01145	0.01194
1484.43	0.01431	0.01231
1484.54	0.01174	0.01259
1484.66	0.01188	0.01205
1484.78	0.01059	0.01213
1484.89	0.01097	0.01236
1485.01	0.01074	0.01242
1485.13	0.01222	0.01242
1485.24	0.01124	0.01232
1485.36	0.01165	0.01214
1485.48	0.01188	0.0121
1485.59	0.01069	0.01215
1485.71	0.01117	0.01241
1485.83	0.01187	0.01287
1485.94	0.01316	0.01339
1486.06	0.01066	0.01285
1486.18	0.01227	0.01165
1486.29	0.01175	0.01122
1486.41	0.01128	0.01172
1486.53	0.01402	0.0127
1486.64	0.0115	0.01263
1486.76	0.01071	0.01217
1486.88	0.01369	0.01185
1486.99	0.01355	0.01235
1487.11	0.01326	0.01267
1487.23	0.01374	0.01233
1487.34	0.01147	0.01215
1487.46	0.01278	0.0121
1487.58	0.01145	0.01274
1487.69	0.01241	0.01312
1487.81	0.01179	0.01279
1487.93	0.01224	0.01189
1488.04	0.01058	0.01105
1488.16	0.00996	0.01123
1488.28	0.01524	0.01233
1488.39	0.01189	0.01329
1488.51	0.01242	0.01321
1488.63	0.01159	0.01221
1488.74	0.01347	0.01164
1488.86	0.01402	0.01216
1488.98	0.01347	0.01261
1489.09	0.01188	0.01246
1489.21	0.01281	0.01222
1489.33	0.01132	0.0117
1489.44	0.01044	0.01232
1489.56	0.01296	0.01242
1489.68	0.0109	0.01224
1489.79	0.01245	0.01184
1489.91	0.01255	0.01146
1490.03	0.01211	0.01155
1490.14	0.01105	0.01149
1490.26	0.01346	0.01242
1490.38	0.01291	0.0127
1490.49	0.01212	0.01196
1490.61	0.01156	0.01159
1490.73	0.01251	0.01177
1490.84	0.0117	0.01249
1490.96	0.01184	0.01253
1491.08	0.0125	0.01228
1491.19	0.01218	0.01182
1491.31	0.00986	0.01172
1491.43	0.01349	0.01205
1491.54	0.01255	0.01244
1491.66	0.01004	0.01184
1491.78	0.01097	0.01115
1491.89	0.01366	0.0107
1492.01	0.01219	0.01179
1492.13	0.01348	0.01278
1492.24	0.01387	0.01268
1492.36	0.01168	0.01205
1492.48	0.01224	0.01142
1492.59	0.01183	0.01198
1492.71	0.01277	0.01267
1492.83	0.01169	0.01271
1492.94	0.01209	0.01208
1493.06	0.01382	0.01206
1493.18	0.0114	0.01198
1493.29	0.01139	0.01232
1493.41	0.01179	0.01206
1493.53	0.01136	0.01151
1493.64	0.01202	0.01132
1493.76	0.01049	0.01167
1493.88	0.01219	0.01219
1493.99	0.01247	0.01248
1494.11	0.01127	0.0122
1494.23	0.01184	0.01174
1494.34	0.01195	0.01139
1494.46	0.01195	0.01167
1494.58	0.01244	0.01256
1494.69	0.01195	0.01237
1494.81	0.0111	0.01206
1494.93	0.01073	0.01188
1495.04	0.01141	0.01189
1495.16	0.00998	0.01194
1495.28	0.01169	0.01151
1495.39	0.01207	0.01105
1495.51	0.01105	0.01156
1495.63	0.01064	0.01186
1495.74	0.01047	0.01263
1495.86	0.01064	0.01225
1495.98	0.01254	0.01183
1496.09	0.01159	0.01165
1496.21	0.0097	0.01172
1496.33	0.01029	0.0122
1496.44	0.01116	0.01187
1496.56	0.01129	0.01193
1496.68	0.01188	0.01173
1496.79	0.01138	0.01213
1496.91	0.01148	0.01246
1497.03	0.01139	0.01227
1497.14	0.01129	0.01143
1497.26	0.00939	0.01073
1497.38	0.0091	0.01118
1497.49	0.01182	0.0124
1497.61	0.01073	0.01247
1497.73	0.01071	0.01173
1497.84	0.01117	0.01132
1497.96	0.01061	0.01169
1498.08	0.01194	0.0121
1498.19	0.01303	0.01235
1498.31	0.01188	0.01201
1498.43	0.01221	0.01173
1498.54	0.01163	0.01205
1498.66	0.0126	0.0124
1498.78	0.0116	0.01238
1498.89	0.01234	0.01172
1499.01	0.01155	0.01137
1499.13	0.01057	0.01133
1499.24	0.01133	0.01212
1499.36	0.01071	0.01273
1499.48	0.00996	0.01238
1499.59	0.01287	0.01182
1499.71	0.01043	0.0116
1499.83	0.00936	0.01193
1499.94	0.01081	0.01206
1500.06	0.01235	0.01261
1500.18	0.01233	0.01213
1500.29	0.01171	0.01173
1500.41	0.01204	0.01209
1500.53	0.01056	0.01239
1500.64	0.01109	0.01241
1500.76	0.01135	0.0119
1500.88	0.01024	0.01137
1500.99	0.00951	0.01169
1501.11	0.01037	0.01236
1501.23	0.01026	0.01261
1501.34	0.01062	0.01209
1501.46	0.0126	0.01198
1501.58	0.0119	0.0115
1501.69	0.01179	0.01225
1501.81	0.01224	0.01282
1501.93	0.0118	0.01275
1502.04	0.01112	0.0123
1502.16	0.0103	0.01174
1502.28	0.00993	0.01218
1502.39	0.01403	0.01272
1502.51	0.01156	0.0128
1502.63	0.01023	0.01211
1502.74	0.01156	0.01132
1502.86	0.01187	0.01115
1502.98	0.01156	0.01187
1503.09	0.01458	0.01311
1503.21	0.01118	0.01312
1503.33	0.00923	0.01231
1503.44	0.01174	0.01158
1503.56	0.01057	0.01154
1503.68	0.01192	0.01198
1503.79	0.01385	0.01281
1503.91	0.01135	0.01309
1504.03	0.00992	0.0125
1504.14	0.01035	0.01188
1504.26	0.01106	0.01188
1504.38	0.01141	0.01188
1504.49	0.01266	0.01227
1504.61	0.01129	0.01211
1504.73	0.01247	0.01215
1504.84	0.01184	0.01202
1504.96	0.01198	0.01202
1505.08	0.01297	0.01227
1505.19	0.01116	0.01209
1505.31	0.01028	0.01208
1505.43	0.01184	0.01222
1505.54	0.01343	0.0126
1505.66	0.01169	0.01247
1505.78	0.01192	0.01232
1505.89	0.01146	0.01226
1506.01	0.01123	0.01227
1506.13	0.01287	0.0121
1506.24	0.01048	0.01181
1506.36	0.00929	0.01168
1506.48	0.01048	0.01155
1506.59	0.00979	0.01238
1506.71	0.0119	0.01239
1506.83	0.0118	0.01251
1506.94	0.01391	0.01244
1507.06	0.01055	0.01205
1507.18	0.01055	0.01187
1507.29	0.01036	0.01209
1507.41	0.01226	0.01232
1507.53	0.01198	0.01241
1507.64	0.01226	0.01229
1507.76	0.01141	0.01256
1507.88	0.01205	0.01257
1507.99	0.01255	0.01239
1508.11	0.01121	0.01189
1508.23	0.01127	0.0112
1508.34	0.01218	0.01145
1508.46	0.01021	0.01239
1508.58	0.01095	0.01242
1508.69	0.01185	0.0123
1508.81	0.01172	0.01225
1508.93	0.01096	0.01202
1509.04	0.011	0.0121
1509.16	0.01223	0.01203
1509.28	0.01309	0.01214
1509.39	0.01029	0.01214
1509.51	0.01157	0.01241
1509.63	0.01133	0.01255
1509.74	0.01085	0.01221
1509.86	0.01074	0.01154
1509.98	0.01072	0.01141
1510.09	0.0118	0.01157
1510.21	0.01158	0.01242
1510.33	0.01093	0.01261
1510.44	0.01145	0.01219
1510.56	0.01183	0.01181
1510.68	0.01171	0.01178
1510.79	0.0115	0.01258
1510.91	0.01057	0.01224
1511.03	0.01149	0.01241
1511.14	0.01133	0.01155
1511.26	0.01085	0.01165
1511.38	0.01181	0.01208
1511.49	0.01271	0.01255
1511.61	0.0121	0.01246
1511.73	0.01105	0.01179
1511.84	0.0107	0.01069
1511.96	0.00997	0.01112
1512.08	0.00988	0.01214
1512.19	0.01309	0.01267
1512.31	0.01316	0.01232
1512.43	0.01128	0.01112
1512.54	0.01044	0.01113
1512.66	0.01137	0.01185
1512.78	0.01312	0.01249
1512.89	0.01144	0.01228
1513.01	0.01052	0.01136
1513.13	0.01118	0.0112
1513.24	0.01164	0.01203
1513.36	0.01113	0.01268
1513.48	0.01239	0.01231
1513.59	0.01123	0.01125
1513.71	0.00942	0.01074
1513.83	0.0116	0.01093
1513.94	0.01238	0.01181
1514.06	0.0134	0.01297
1514.18	0.01074	0.01264
1514.29	0.01006	0.01156
1514.41	0.01186	0.01116
1514.53	0.00979	0.01153
1514.64	0.01087	0.01195
1514.76	0.01304	0.01289
1514.88	0.01222	0.01222
1514.99	0.0116	0.01182
1515.11	0.00931	0.01189
1515.23	0.01071	0.01172
1515.34	0.0113	0.01219
1515.46	0.01092	0.01191
1515.58	0.01068	0.01139
1515.69	0.01115	0.01192
1515.81	0.01235	0.012
1515.93	0.01023	0.01215
1516.04	0.01067	0.012
1516.16	0.00969	0.01213
1516.28	0.01063	0.01145
1516.39	0.01042	0.0118
1516.51	0.01015	0.0123
1516.63	0.01252	0.01218
1516.74	0.0126	0.01199
1516.86	0.01104	0.01179
1516.98	0.01216	0.01174
1517.09	0.01333	0.01204
1517.21	0.01066	0.0116
1517.33	0.0118	0.01169
1517.44	0.0119	0.01194
1517.56	0.01059	0.01199
1517.68	0.01123	0.01203
1517.79	0.01195	0.01182
1517.91	0.01104	0.01222
1518.03	0.01161	0.01171
1518.14	0.01195	0.01193
1518.26	0.00933	0.01189
1518.38	0.01216	0.01188
1518.49	0.01161	0.01165
1518.61	0.0113	0.01162
1518.73	0.01304	0.01228
1518.84	0.0123	0.01296
1518.96	0.01056	0.01252
1519.08	0.01075	0.01174
1519.19	0.00922	0.01096
1519.31	0.0116	0.01131
1519.43	0.01211	0.01219
1519.54	0.01272	0.01261
1519.66	0.01191	0.01215
1519.78	0.01175	0.01136
1519.89	0.01308	0.0118
1520.01	0.01441	0.01243
1520.13	0.01326	0.01245
1520.24	0.0125	0.01205
1520.36	0.01262	0.01205
1520.48	0.01248	0.01215
1520.59	0.0119	0.01235
1520.71	0.01121	0.01265
1520.83	0.01132	0.01246
1520.94	0.01104	0.01155
1521.06	0.0114	0.01108
1521.18	0.01254	0.01176
1521.29	0.01091	0.013
1521.41	0.01198	0.01306
1521.53	0.01446	0.01248
1521.64	0.01026	0.01177
1521.76	0.01284	0.01171
1521.88	0.01151	0.01236
1521.99	0.01162	0.01295
1522.11	0.01415	0.01253
1522.23	0.0112	0.01261
1522.34	0.0104	0.01235
1522.46	0.0131	0.01215
1522.58	0.01265	0.01248
1522.69	0.01163	0.01286
1522.81	0.01077	0.01218
1522.93	0.01164	0.01197
1523.04	0.01145	0.01205
1523.16	0.01207	0.01254
1523.28	0.01373	0.01287
1523.39	0.01331	0.01275
1523.51	0.01133	0.01168
1523.63	0.01078	0.01169
1523.74	0.01186	0.0126
1523.86	0.01266	0.0131
1523.98	0.01185	0.01314
1524.09	0.01183	0.01244
1524.21	0.01173	0.01231
1524.33	0.01331	0.01241
1524.44	0.01401	0.01316
1524.56	0.01328	0.01331
1524.68	0.01301	0.01258
1524.79	0.01065	0.01156
1524.91	0.01059	0.01129
1525.03	0.01237	0.01216
1525.14	0.01308	0.01342
1525.26	0.01239	0.01375
1525.38	0.01189	0.0124
1525.49	0.01002	0.01128
1525.61	0.01102	0.01149
1525.73	0.01072	0.01268
1525.84	0.01154	0.01358
1525.96	0.01267	0.0135
1526.08	0.01311	0.01255
1526.19	0.01261	0.01206
1526.31	0.01344	0.01196
1526.43	0.0118	0.01246
1526.54	0.01093	0.01272
1526.66	0.01313	0.01249
1526.78	0.01124	0.01232
1526.89	0.01138	0.01217
1527.01	0.01099	0.01263
1527.13	0.01232	0.01291
1527.24	0.01288	0.01253
1527.36	0.00992	0.01202
1527.48	0.01365	0.01198
1527.59	0.01354	0.01232
1527.71	0.01348	0.01298
1527.83	0.0099	0.01272
1527.94	0.0126	0.01254
1528.06	0.0116	0.01209
1528.18	0.01357	0.01208
1528.29	0.01131	0.01199
1528.41	0.0107	0.01202
1528.53	0.01196	0.01217
1528.64	0.01269	0.01183
1528.76	0.01181	0.01201
1528.88	0.01168	0.01219
1528.99	0.01143	0.01232
1529.11	0.01213	0.01225
1529.23	0.01204	0.01223
1529.34	0.01296	0.01206
1529.46	0.01199	0.01212
1529.58	0.00975	0.01178
1529.69	0.01213	0.01207
1529.81	0.01367	0.01245
1529.93	0.01286	0.01292
1530.04	0.01157	0.01253
1530.16	0.01214	0.01189
1530.28	0.0109	0.01115
1530.39	0.01093	0.01139
1530.51	0.01253	0.01226
1530.63	0.01168	0.01248
1530.74	0.01215	0.0123
1530.86	0.01072	0.01185
1530.98	0.01175	0.01175
1531.09	0.01204	0.01221
1531.21	0.01199	0.01236
1531.33	0.01164	0.01199
1531.44	0.0103	0.0118
1531.56	0.01107	0.01219
1531.68	0.01161	0.01264
1531.79	0.01028	0.01235
1531.91	0.01304	0.01171
1532.03	0.01083	0.01118
1532.14	0.0113	0.01136
1532.26	0.0111	0.01215
1532.38	0.01304	0.0124
1532.49	0.01197	0.01199
1532.61	0.01069	0.01158
1532.73	0.01283	0.01136
1532.84	0.01212	0.01193
1532.96	0.01236	0.01246
1533.08	0.01216	0.01227
1533.19	0.01247	0.01208
1533.31	0.0113	0.01161
1533.43	0.01267	0.01219
1533.54	0.01222	0.01244
1533.66	0.01363	0.0124
1533.78	0.01333	0.0122
1533.89	0.01085	0.01146
1534.01	0.01005	0.01095
1534.13	0.0098	0.01113
1534.24	0.01189	0.01189
1534.36	0.01353	0.01266
1534.48	0.01152	0.01249
1534.59	0.01169	0.01183
1534.71	0.00809	0.01106
1534.83	0.01049	0.01148
1534.94	0.01131	0.01198
1535.06	0.01283	0.01254
1535.18	0.01102	0.01241
1535.29	0.01003	0.01241
1535.41	0.01041	0.01171
1535.53	0.01202	0.01149
1535.64	0.01307	0.0122
1535.76	0.01128	0.01219
1535.88	0.01269	0.01198
1535.99	0.01067	0.01093
1536.11	0.01191	0.01103
1536.23	0.01106	0.01171
1536.34	0.01186	0.01236
1536.46	0.01099	0.01253
1536.58	0.01256	0.01198
1536.69	0.01397	0.01176
1536.81	0.01162	0.01192
1536.93	0.01153	0.01204
1537.04	0.01335	0.01231
1537.16	0.01259	0.01227
1537.28	0.01285	0.01246
1537.39	0.01286	0.01213
1537.51	0.01034	0.01233
1537.63	0.01286	0.01217
1537.74	0.01153	0.01221
1537.86	0.01084	0.01162
1537.98	0.01134	0.01169
1538.09	0.01193	0.01158
1538.21	0.01127	0.01213
1538.33	0.01337	0.0121
1538.44	0.0112	0.01198
1538.56	0.01046	0.01213
1538.68	0.01457	0.01297
1538.79	0.01385	0.01237
1538.91	0.01286	0.01255
1539.03	0.01294	0.01232
1539.14	0.01326	0.01265
1539.26	0.01098	0.01218
1539.38	0.01213	0.01212
1539.49	0.01104	0.01172
1539.61	0.01121	0.01189
1539.73	0.00979	0.01162
1539.84	0.0125	0.01192
1539.96	0.0115	0.0125
1540.08	0.01267	0.01198
1540.19	0.01195	0.01188
1540.31	0.01122	0.0119
1540.43	0.01233	0.01253
1540.54	0.01307	0.01255
1540.66	0.01323	0.01249
1540.78	0.011	0.01206
1540.89	0.0118	0.01246
1541.01	0.01341	0.01317
1541.13	0.01311	0.01306
1541.24	0.01249	0.01173
1541.36	0.00977	0.01077
1541.48	0.00947	0.01101
1541.59	0.01184	0.01191
1541.71	0.01272	0.01264
1541.83	0.01096	0.01254
1541.94	0.0124	0.01189
1542.06	0.01057	0.01151
1542.18	0.01113	0.01233
1542.29	0.01188	0.01286
1542.41	0.01335	0.01302
1542.53	0.01286	0.01238
1542.64	0.01267	0.01193
1542.76	0.01253	0.01221
1542.88	0.01129	0.01227
1542.99	0.01081	0.01251
1543.11	0.00979	0.01191
1543.23	0.01177	0.01114
1543.34	0.01072	0.01155
1543.46	0.01257	0.01204
1543.58	0.01167	0.01207
1543.69	0.01122	0.01213
1543.81	0.01167	0.01194
1543.93	0.01129	0.01198
1544.04	0.01079	0.01259
1544.16	0.01196	0.01277
1544.28	0.01065	0.01216
1544.39	0.01167	0.01214
1544.51	0.00993	0.0125
1544.63	0.01149	0.01262
1544.74	0.01177	0.01239
1544.86	0.0112	0.01193
1544.98	0.00982	0.01122
1545.09	0.01136	0.0114
1545.21	0.01253	0.01237
1545.33	0.01092	0.01284
1545.44	0.012	0.01248
1545.56	0.01045	0.01156
1545.68	0.00993	0.01141
1545.79	0.01045	0.0121
1545.91	0.01226	0.01349
1546.03	0.01007	0.01347
1546.14	0.01121	0.01256
1546.26	0.01028	0.01161
1546.38	0.01302	0.012
1546.49	0.0105	0.01265
1546.61	0.0135	0.01304
1546.73	0.01045	0.0124
1546.84	0.0117	0.01109
1546.96	0.01045	0.01075
1547.08	0.01289	0.01141
1547.19	0.013	0.01226
1547.31	0.0113	0.01299
1547.43	0.00965	0.01251
1547.54	0.0103	0.01161
1547.66	0.00993	0.01125
1547.78	0.0111	0.01212
1547.89	0.01174	0.01255
1548.01	0.01195	0.01231
1548.13	0.01126	0.01176
1548.24	0.01081	0.0116
1548.36	0.01146	0.0122
1548.48	0.01117	0.01237
1548.59	0.01031	0.01226
1548.71	0.01144	0.01084
1548.83	0.0096	0.01062
1548.94	0.01359	0.01157
1549.06	0.01057	0.01217
1549.18	0.0104	0.01267
1549.29	0.0124	0.01168
1549.41	0.01046	0.01132
1549.53	0.01161	0.01152
1549.64	0.01209	0.01213
1549.76	0.01152	0.01226
1549.88	0.01266	0.01222
1549.99	0.01002	0.01152
1550.11	0.01313	0.01157
1550.23	0.01123	0.01197
1550.34	0.01075	0.0121
1550.46	0.01218	0.01145
1550.58	0.01023	0.01108
1550.69	0.01113	0.01117
1550.81	0.01087	0.0115
1550.93	0.01065	0.01217
1551.04	0.01209	0.01205
1551.16	0.01069	0.01182
1551.28	0.01376	0.01135
1551.39	0.01166	0.01138
1551.51	0.00996	0.01176
1551.63	0.01119	0.01215
1551.74	0.01121	0.01181
1551.86	0.01005	0.01188
1551.98	0.01186	0.01168
1552.09	0.00928	0.01198
1552.21	0.01157	0.01233
1552.33	0.01064	0.01165
1552.44	0.00947	0.01093
1552.56	0.01271	0.01097
1552.68	0.01262	0.01156
1552.79	0.0131	0.01206
1552.91	0.01108	0.01208
1553.03	0.00939	0.012
1553.14	0.01094	0.01171
1553.26	0.01263	0.01195
1553.38	0.01244	0.01224
1553.49	0.01265	0.01203
1553.61	0.01015	0.01233
1553.73	0.01294	0.0121
1553.84	0.01168	0.01221
1553.96	0.01051	0.01214
1554.08	0.01006	0.01189
1554.19	0.01302	0.01159
1554.31	0.00975	0.01083
1554.43	0.01076	0.01119
1554.54	0.01075	0.01199
1554.66	0.01016	0.01227
1554.78	0.01168	0.01235
1554.89	0.01144	0.01195
1555.01	0.01092	0.01173
1555.13	0.01137	0.01213
1555.24	0.01273	0.01245
1555.36	0.01244	0.0124
1555.48	0.01087	0.01209
1555.59	0.01187	0.012
1555.71	0.01166	0.0119
1555.83	0.01016	0.01228
1555.94	0.01102	0.01214
1556.06	0.01066	0.01152
1556.18	0.00997	0.0111
1556.29	0.01173	0.01126
1556.41	0.01273	0.01213
1556.53	0.01092	0.01205
1556.64	0.01087	0.01266
1556.76	0.01111	0.01212
1556.88	0.01223	0.01176
1556.99	0.01131	0.01141
1557.11	0.01264	0.01215
1557.23	0.01067	0.01259
1557.34	0.01217	0.01249
1557.46	0.01217	0.01214
1557.58	0.00969	0.01213
1557.69	0.01026	0.01212
1557.81	0.01017	0.01232
1557.93	0.01227	0.01175
1558.04	0.01065	0.01168
1558.16	0.0094	0.01134
1558.28	0.01356	0.01174
1558.39	0.01132	0.01227
1558.51	0.01256	0.01293
1558.63	0.01142	0.01284
1558.74	0.01298	0.0121
1558.86	0.01064	0.01202
1558.98	0.01218	0.01211
1559.09	0.011	0.01257
1559.21	0.01231	0.01288
1559.33	0.01183	0.01243
1559.44	0.0115	0.01241
1559.56	0.01202	0.01219
1559.68	0.01008	0.0123
1559.79	0.01141	0.01226
1559.91	0.0106	0.01217
1560.03	0.01227	0.01211
1560.14	0.01053	0.01184
1560.26	0.01055	0.01248
1560.38	0.01189	0.01235
1560.49	0.01217	0.01259
1560.61	0.01093	0.01243
1560.73	0.01195	0.01234
1560.84	0.01274	0.01241
1560.96	0.01435	0.0129
1561.08	0.01279	0.01297
1561.19	0.01157	0.01293
1561.31	0.01207	0.01267
1561.43	0.01328	0.01198
1561.54	0.01141	0.01224
1561.66	0.01244	0.01208
1561.78	0.01138	0.01224
1561.89	0.01215	0.01203
1562.01	0.01287	0.01213
1562.13	0.01078	0.0125
1562.24	0.01125	0.01219
1562.36	0.01067	0.01173
1562.48	0.0121	0.01191
1562.59	0.01024	0.01215
1562.71	0.0135	0.0124
1562.83	0.0123	0.01232
1562.94	0.01198	0.01215
1563.06	0.01052	0.0123
1563.18	0.01124	0.01277
1563.29	0.01325	0.01264
1563.41	0.01231	0.01235
1563.53	0.01107	0.01165
1563.64	0.01041	0.01127
1563.76	0.01203	0.01144
1563.88	0.01155	0.0121
1563.99	0.01002	0.01224
1564.11	0.01013	0.01199
1564.23	0.01197	0.0119
1564.34	0.01109	0.0119
1564.46	0.00912	0.0121
1564.58	0.01237	0.01224
1564.69	0.01329	0.01278
1564.81	0.01336	0.01216
1564.93	0.00958	0.01234
1565.04	0.01329	0.01281
1565.16	0.01202	0.01332
1565.28	0.01214	0.01272
1565.39	0.01139	0.01185
1565.51	0.01104	0.01099
1565.63	0.01245	0.01115
1565.74	0.01208	0.0117
1565.86	0.01107	0.01203
1565.98	0.01125	0.01228
1566.09	0.01058	0.01176
1566.21	0.01058	0.01171
1566.33	0.0121	0.01199
1566.44	0.01215	0.01285
1566.56	0.01172	0.01289
1566.68	0.01364	0.01211
1566.79	0.01342	0.01182
1566.91	0.01115	0.01208
1567.03	0.01311	0.01316
1567.14	0.01312	0.01347
1567.26	0.01058	0.01195
1567.38	0.01024	0.01045
1567.49	0.01154	0.01083
1567.61	0.01149	0.01154
1567.73	0.01208	0.01233
1567.84	0.01255	0.01213
1567.96	0.0117	0.0117
1568.08	0.01132	0.01148
1568.19	0.01134	0.01214
1568.31	0.01008	0.01229
1568.43	0.01274	0.01256
1568.54	0.01214	0.01224
1568.66	0.01049	0.01189
1568.78	0.01125	0.01207
1568.89	0.01165	0.01269
1569.01	0.01269	0.0121
1569.13	0.01051	0.0115
1569.24	0.00981	0.01107
1569.36	0.01048	0.01098
1569.48	0.01094	0.01151
1569.59	0.01286	0.01175
1569.71	0.01272	0.01181
1569.83	0.01324	0.01187
1569.94	0.01172	0.01213
1570.06	0.01165	0.0125
1570.18	0.01239	0.01222
1570.29	0.01137	0.01209
1570.41	0.01164	0.01196
1570.53	0.01221	0.01174
1570.64	0.01131	0.01242
1570.76	0.0104	0.01274
1570.88	0.01048	0.01217
1570.99	0.0118	0.01144
1571.11	0.0111	0.01086
1571.23	0.01051	0.01122
1571.34	0.0103	0.0116
1571.46	0.01191	0.01223
1571.58	0.01138	0.01193
1571.69	0.01237	0.01149
1571.81	0.01045	0.01171
1571.93	0.00952	0.01237
1572.04	0.01294	0.01311
1572.16	0.01285	0.01267
1572.28	0.01146	0.01219
1572.39	0.01295	0.01176
1572.51	0.00982	0.01206
1572.63	0.01127	0.01267
1572.74	0.01265	0.01256
1572.86	0.01204	0.01205
1572.98	0.01061	0.01129
1573.09	0.00816	0.01082
1573.21	0.00976	0.01153
1573.33	0.01174	0.01229
1573.44	0.01138	0.0127
1573.56	0.01204	0.01244
1573.68	0.01037	0.01171
1573.79	0.01076	0.01133
1573.91	0.00945	0.01219
1574.03	0.01311	0.01249
1574.14	0.013	0.01244
1574.26	0.00992	0.01218
1574.38	0.01087	0.01218
1574.49	0.01325	0.0125
1574.61	0.01377	0.01247
1574.73	0.01182	0.01211
1574.84	0.01078	0.01151
1574.96	0.00928	0.0114
1575.08	0.01306	0.01173
1575.19	0.01242	0.01228
1575.31	0.01287	0.01278
1575.43	0.01478	0.0127
1575.54	0.01263	0.01211
1575.66	0.01259	0.01216
1575.78	0.01173	0.01254
1575.89	0.01115	0.01283
1576.01	0.01212	0.01261
1576.13	0.01512	0.01222
1576.24	0.01225	0.01221
1576.36	0.01051	0.01256
1576.48	0.00889	0.01278
1576.59	0.00924	0.01208
1576.71	0.01251	0.01177
1576.83	0.01046	0.01175
1576.94	0.01122	0.01158
1577.06	0.01093	0.01211
1577.18	0.01082	0.01249
1577.29	0.01235	0.01297
1577.41	0.012	0.01232
1577.53	0.00942	0.01228
1577.64	0.01057	0.0122
1577.76	0.01011	0.01269
1577.88	0.01252	0.01249
1577.99	0.01064	0.01262
1578.11	0.01348	0.0128
1578.23	0.01123	0.01253
1578.34	0.01107	0.01281
1578.46	0.01047	0.01219
1578.58	0.01085	0.0118
1578.69	0.01084	0.01191
1578.81	0.01029	0.01163
1578.93	0.01061	0.01227
1579.04	0.01138	0.01252
1579.16	0.01182	0.01245
1579.28	0.01258	0.01235
1579.39	0.01123	0.01237
1579.51	0.01038	0.0124
1579.63	0.01296	0.0125
1579.74	0.01144	0.01268
1579.86	0.01094	0.01291
1579.98	0.01292	0.01269
1580.09	0.01233	0.01287
1580.21	0.01168	0.01253
1580.33	0.01433	0.01194
1580.44	0.01087	0.0116
1580.56	0.01176	0.01144
1580.68	0.01265	0.01199
1580.79	0.01227	0.01244
1580.91	0.01428	0.01266
1581.03	0.01149	0.01242
1581.14	0.01206	0.01244
1581.26	0.01231	0.0122
1581.38	0.01148	0.01247
1581.49	0.01173	0.01316
1581.61	0.01469	0.01326
1581.73	0.01176	0.01255
1581.84	0.0105	0.0119
1581.96	0.01051	0.01219
1582.08	0.01163	0.01267
1582.19	0.01489	0.0125
1582.31	0.01202	0.01208
1582.43	0.01176	0.01156
1582.54	0.01164	0.01166
1582.66	0.01276	0.01264
1582.78	0.01383	0.01321
1582.89	0.01288	0.01319
1583.01	0.01183	0.01262
1583.13	0.01022	0.01146
[truncated: 7,858 more rows]

## Sheet: Fig. 8j
Panel j										Panel 0
m/z	0 min	1 min	5 min	10 min	20 min	30 min	45 min	60 min		m/z	cycKLDL + thermolysin, imaged		m/z	cycKLDL, no flux	cycKLDL + thermolysin, no flux
1350.01	0.00616	0.0113	0.01298	0.01295	0.01064	0.00527	0.01236	0.0146		1350.01	0.17536		1350.61	0.01933	0.16518
1350.04	0.01164	0.01739	0.00742	0.01431	0.0152	0.00632	0.01806	0.0123		1350.04	0.20379		1350.73	0.02001	0.16436
1350.07	0.01073	0.01783	0.01174	0.01363	0.0152	0.00843	0.01711	0.00692		1350.07	0.21706		1350.84	0.01894	0.16756
1350.11	0.01324	0.0187	0.00989	0.01431	0.02432	0.00421	0.01236	0.00461		1350.11	0.20582		1350.96	0.01931	0.16342
1350.14	0.01712	0.01826	0.01422	0.01295	0.0228	0.00737	0.01426	0.01153		1350.14	0.19958		1351.08	0.01852	0.16673
1350.17	0.0178	0.02217	0.01545	0.01704	0.02584	0.0079	0.01141	0.00692		1350.17	0.1969		1351.19	0.01671	0.16695
1350.2	0.01894	0.02174	0.01854	0.02045	0.03191	0.00737	0.01901	0.00615		1350.2	0.18957		1351.31	0.01702	0.16611
1350.23	0.01826	0.02174	0.01978	0.01704	0.02888	0.00632	0.01426	0.01537		1350.23	0.18483		1351.43	0.01818	0.16838
1350.27	0.0162	0.01696	0.01545	0.01977	0.02584	0.01632	0.01331	0.01153		1350.27	0.18316		1351.54	0.02141	0.16739
1350.3	0.01575	0.01957	0.00989	0.01568	0.03191	0.0158	0.01901	0.00538		1350.3	0.17735		1351.66	0.02194	0.16837
1350.33	0.01552	0.02087	0.00803	0.0184	0.02736	0.01369	0.01426	0.0123		1350.33	0.17558		1351.78	0.01838	0.16851
1350.36	0.01415	0.0213	0.00742	0.0184	0.02432	0.01264	0.02471	0.01307		1350.36	0.17226		1351.89	0.01721	0.16602
1350.39	0.01118	0.02	0.0136	0.01431	0.01368	0.01211	0.01806	0.01922		1350.39	0.16929		1352.01	0.01925	0.16807
1350.43	0.00776	0.01739	0.01051	0.01295	0.01368	0.01001	0.01806	0.01998		1350.43	0.17307		1352.13	0.02018	0.1675
1350.46	0.00822	0.01783	0.00927	0.00886	0.00912	0.01422	0.01901	0.01845		1350.46	0.17143		1352.24	0.01976	0.16663
1350.49	0.00685	0.01522	0.01236	0.01091	0.0152	0.01316	0.01521	0.02537		1350.49	0.17016		1352.36	0.01774	0.16766
1350.52	0.00685	0.01348	0.0068	0.01295	0.01064	0.00737	0.01521	0.0146		1350.52	0.17047		1352.48	0.01855	0.16711
1350.55	0.00822	0.01826	0.00742	0.00886	0.01368	0.00632	0.01426	0.00615		1350.55	0.16953		1352.59	0.02201	0.16713
1350.59	0.00593	0.01	0.01545	0.01159	0.0152	0.00895	0.01711	0.00999		1350.59	0.16882		1352.71	0.02343	0.16708
1350.62	0.00639	0.01565	0.00803	0.0075	0.01824	0.01159	0.01521	0.00922		1350.62	0.16721		1352.83	0.02334	0.16693
1350.65	0.00616	0.01391	0.01422	0.01431	0.01064	0.00685	0.01521	0.0123		1350.65	0.16692		1352.94	0.01832	0.16788
1350.68	0.00525	0.01304	0.00556	0.00682	0.00456	0.00685	0.01521	0.00922		1350.68	0.16577		1353.06	0.01516	0.16769
1350.71	0.0073	0.00957	0.01483	0.00954	0.00912	0.00527	0.01616	0.00999		1350.71	0.16514		1353.18	0.01719	0.16859
1350.74	0.00958	0.01304	0.00989	0.01227	0.01824	0.00527	0.01046	0.01153		1350.74	0.16487		1353.29	0.02092	0.16886
1350.78	0.00548	0.01348	0.00927	0.00477	0.01368	0.01106	0.01046	0.0123		1350.78	0.16578		1353.41	0.02457	0.16886
1350.81	0.00822	0.01609	0.0136	0.00818	0.00912	0.01001	0.0076	0.01384		1350.81	0.16541		1353.53	0.02328	0.16954
1350.84	0.00502	0.01348	0.01174	0.01568	0.01368	0.00474	0.01711	0.0146		1350.84	0.16588		1353.64	0.02345	0.16996
1350.87	0.00639	0.01565	0.00989	0.01295	0.01672	0.01053	0.01046	0.00846		1350.87	0.16596		1353.76	0.02117	0.17071
1350.9	0.00707	0.01043	0.01174	0.01091	0.01976	0.00474	0.00856	0.01153		1350.9	0.16463		1353.88	0.02155	0.1711
1350.94	0.00867	0.01478	0.00927	0.00886	0.01368	0.00632	0.01046	0.01153		1350.94	0.16403		1353.99	0.02281	0.17141
1350.97	0.00548	0.01348	0.01174	0.00954	0.01976	0.01211	0.01141	0.0146		1350.97	0.16316		1354.11	0.02152	0.17176
1351	0.00662	0.01217	0.00927	0.01159	0.02736	0.0079	0.01046	0.00769		1351	0.16246		1354.23	0.01889	0.1722
1351.03	0.00799	0.01652	0.01298	0.00682	0.02128	0.00685	0.01331	0.00999		1351.03	0.16207		1354.34	0.01823	0.17283
1351.07	0.01118	0.01391	0.00618	0.00954	0.01672	0.00316	0.01711	0.00922		1351.07	0.16129		1354.46	0.02062	0.17319
1351.1	0.01004	0.01522	0.01545	0.015	0.02128	0.00685	0.00856	0.01153		1351.1	0.16075		1354.58	0.02329	0.17299
1351.13	0.01278	0.02217	0.0068	0.01568	0.01368	0.00632	0.01141	0.00769		1351.13	0.15904		1354.69	0.02338	0.17273
1351.16	0.01278	0.01826	0.00865	0.0184	0.0152	0.00737	0.01141	0.00615		1351.16	0.15927		1354.81	0.02014	0.17305
1351.19	0.01073	0.01696	0.00618	0.0184	0.01672	0.00843	0.00475	0.01153		1351.19	0.15927		1354.93	0.01885	0.17357
1351.22	0.00981	0.01783	0.01112	0.01363	0.01824	0.00843	0.01331	0.00846		1351.22	0.15974		1355.04	0.02043	0.17382
1351.26	0.0105	0.01348	0.00742	0.01022	0.01672	0.01211	0.01426	0.00769		1351.26	0.16052		1355.16	0.02072	0.17366
1351.29	0.01118	0.02043	0.00742	0.02249	0.0152	0.0179	0.02281	0.00384		1351.29	0.15951		1355.28	0.01975	0.17352
1351.32	0.01141	0.01348	0.00989	0.01159	0.02584	0.01474	0.01711	0.00538		1351.32	0.16098		1355.39	0.01877	0.17377
1351.35	0.00844	0.01478	0.00865	0.01227	0.01976	0.01001	0.02186	0.00922		1351.35	0.16052		1355.51	0.0185	0.17432
1351.38	0.00844	0.01522	0.01298	0.00545	0.00912	0.01106	0.01331	0.00846		1351.38	0.16114		1355.63	0.02154	0.17426
1351.42	0.0073	0.01957	0.00927	0.01909	0.01064	0.00948	0.01711	0.0146		1351.42	0.16122		1355.74	0.02226	0.17387
1351.45	0.00685	0.01957	0.00989	0.01295	0.02584	0.00843	0.0076	0.01307		1351.45	0.16129		1355.86	0.02072	0.17384
1351.48	0.00799	0.02	0.01298	0.01363	0.02584	0.00895	0.0076	0.01384		1351.48	0.16215		1355.98	0.01908	0.17421
1351.51	0.00571	0.01652	0.01174	0.01022	0.01672	0.00895	0.00951	0.01384		1351.51	0.16285		1356.09	0.01879	0.1746
1351.55	0.00685	0.0213	0.01298	0.01704	0.01216	0.0079	0.01141	0.01384		1351.55	0.16331		1356.21	0.01874	0.17454
1351.58	0.00662	0.01304	0.00742	0.01431	0.0152	0.00685	0.01141	0.00769		1351.58	0.16417		1356.33	0.01956	0.17397
1351.61	0.00365	0.01435	0.00556	0.01022	0.01216	0.00527	0.01426	0.00846		1351.61	0.16401		1356.44	0.02029	0.17342
1351.64	0.00365	0.01913	0.01112	0.01636	0.01216	0.00948	0.01901	0.00461		1351.64	0.1651		1356.56	0.019	0.17362
1351.67	0.00593	0.01348	0.00309	0.00477	0.01976	0.00685	0.01616	0.00922		1351.67	0.1658		1356.68	0.0189	0.17448
1351.7	0.00525	0.01304	0.01298	0.00954	0.02128	0.00685	0.01806	0.00461		1351.7	0.16665		1356.79	0.01939	0.17513
1351.74	0.00342	0.01391	0.00927	0.00954	0.01368	0.01053	0.01996	0.01153		1351.74	0.16891		1356.91	0.01939	0.17492
1351.77	0.00456	0.01304	0.00927	0.00545	0.01672	0.01053	0.00951	0.00846		1351.77	0.17124		1357.03	0.02102	0.17441
1351.8	0.00456	0.01261	0.00803	0.01227	0.01672	0.00527	0.01426	0.0123		1351.8	0.17093		1357.14	0.01868	0.17419
1351.83	0.00639	0.01348	0.00742	0.01022	0.02128	0.00737	0.01141	0.01153		1351.83	0.17054		1357.26	0.01845	0.17441
1351.86	0.00707	0.01261	0.01174	0.01159	0.01368	0.00527	0.0076	0.00615		1351.86	0.17054		1357.38	0.01919	0.1746
1351.9	0.00548	0.01348	0.00927	0.01227	0.0076	0.00474	0.01141	0.00999		1351.9	0.17155		1357.49	0.01937	0.17465
1351.93	0.00479	0.01391	0.01051	0.00954	0.0228	0.01106	0.01046	0.00999		1351.93	0.17248		1357.61	0.01911	0.17464
1351.96	0.00639	0.01478	0.01174	0.00954	0.0228	0.00737	0.01141	0.0123		1351.96	0.17217		1357.73	0.02043	0.17451
1351.99	0.00662	0.01522	0.01112	0.01159	0.0076	0.0079	0.01046	0.00999		1351.99	0.17186		1357.84	0.02159	0.17457
1352.02	0.00707	0.01565	0.01174	0.00954	0.02432	0.00579	0.00856	0.0123		1352.02	0.1717		1357.96	0.02008	0.17484
1352.06	0.00981	0.01522	0.01236	0.01159	0.01064	0.00843	0.00951	0.00846		1352.06	0.17217		1358.08	0.01779	0.17517
1352.09	0.00799	0.01957	0.01051	0.01091	0.02432	0.00685	0.00951	0.00692		1352.09	0.17116		1358.19	0.01652	0.17487
1352.12	0.00662	0.01435	0.01298	0.00954	0.0152	0.00843	0.01141	0.01307		1352.12	0.1731		1358.31	0.01918	0.17462
1352.15	0.0105	0.01826	0.01792	0.02113	0.02128	0.00685	0.01141	0.01076		1352.15	0.17365		1358.43	0.01919	0.17471
1352.18	0.00776	0.01783	0.0136	0.00886	0.01824	0.01001	0.00951	0.0123		1352.18	0.17442		1358.54	0.01998	0.17495
1352.22	0.00844	0.01739	0.00803	0.01568	0.0152	0.00527	0.02091	0.00999		1352.22	0.1752		1358.66	0.01893	0.1749
1352.25	0.00685	0.01304	0.00989	0.01295	0.0152	0.00843	0.01236	0.01153		1352.25	0.17559		1358.78	0.01969	0.17471
1352.28	0.00822	0.01391	0.00865	0.01159	0.01368	0.00948	0.01901	0.00922		1352.28	0.17644		1358.89	0.01952	0.17434
1352.31	0.00844	0.01217	0.01236	0.01091	0.02736	0.01316	0.01426	0.00615		1352.31	0.17706		1359.01	0.02001	0.17436
1352.34	0.00685	0.01696	0.01174	0.015	0.01064	0.0079	0.01521	0.01076		1352.34	0.17846		1359.13	0.01903	0.17434
1352.38	0.00776	0.01174	0.00803	0.01022	0.01672	0.00948	0.00951	0.0123		1352.38	0.17963		1359.24	0.01937	0.17429
1352.41	0.00616	0.01348	0.01174	0.01159	0.01368	0.00895	0.01616	0.0123		1352.41	0.18149		1359.36	0.01915	0.17403
1352.44	0.00548	0.0113	0.00865	0.00613	0.01368	0.0079	0.01236	0.0146		1352.44	0.18328		1359.48	0.02037	0.17393
1352.47	0.00571	0.01696	0.00865	0.00682	0.01216	0.01106	0.00951	0.01076		1352.47	0.18375		1359.59	0.02045	0.17396
1352.5	0.00548	0.01348	0.01174	0.00545	0.01064	0.00474	0.0076	0.01076		1352.5	0.18429		1359.71	0.01829	0.17401
1352.54	0.00571	0.01391	0.01236	0.01159	0.01824	0.00579	0.01046	0.01076		1352.54	0.186		1359.83	0.01781	0.17422
1352.57	0.00822	0.01609	0.00989	0.015	0.00608	0.00685	0.01046	0.0123		1352.57	0.18592		1359.94	0.01786	0.17405
1352.6	0.00571	0.01739	0.00803	0.01227	0.01976	0.01159	0.01236	0.01076		1352.6	0.18748		1360.06	0.01907	0.17356
1352.63	0.00616	0.01348	0.01112	0.015	0.02888	0.0079	0.01046	0.01384		1352.63	0.1874		1360.18	0.02029	0.17308
1352.66	0.00525	0.01652	0.01112	0.01568	0.01368	0.00316	0.0076	0.01153		1352.66	0.18647		1360.29	0.02098	0.17285
1352.7	0.00502	0.01565	0.00742	0.00954	0.01672	0.00527	0.01996	0.0123		1352.7	0.18639		1360.41	0.01871	0.17274
1352.73	0.00639	0.01783	0.00927	0.01091	0.01672	0.00632	0.01331	0.01076		1352.73	0.18662		1360.53	0.01908	0.17257
1352.76	0.00525	0.01522	0.01051	0.01227	0.02584	0.00948	0.00951	0.00922		1352.76	0.18693		1360.64	0.01888	0.17238
1352.79	0.00707	0.01565	0.00803	0.01159	0.01976	0.01106	0.01141	0.01384		1352.79	0.18724		1360.76	0.01813	0.17211
1352.82	0.00434	0.01348	0.00371	0.01227	0.0152	0.00685	0.01426	0.01076		1352.82	0.18794		1360.88	0.01778	0.17189
1352.86	0.00548	0.01304	0.00742	0.01159	0.01368	0.00632	0.01521	0.00922		1352.86	0.18849		1360.99	0.01956	0.17156
1352.89	0.00434	0.01217	0.01051	0.01091	0.01368	0.00685	0.01521	0.01153		1352.89	0.18895		1361.11	0.02102	0.1714
1352.92	0.00639	0.01522	0.01236	0.01022	0.01368	0.00474	0.01236	0.0146		1352.92	0.19105		1361.23	0.01942	0.17128
1352.95	0.0073	0.01174	0.00803	0.01363	0.01216	0.00895	0.00951	0.00846		1352.95	0.19113		1361.34	0.01923	0.17088
1352.98	0.00662	0.01043	0.00989	0.00954	0.00912	0.00685	0.00951	0.00922		1352.98	0.19198		1361.46	0.01895	0.17041
1353.02	0.00571	0.01348	0.00989	0.00273	0.00912	0.00685	0.00665	0.00846		1353.02	0.19307		1361.58	0.01867	0.1701
1353.05	0.00571	0.01435	0.0068	0.0075	0.01216	0.00421	0.01046	0.00384		1353.05	0.19377		1361.69	0.01836	0.17009
1353.08	0.00662	0.01391	0.01174	0.01091	0.02128	0.00685	0.01236	0.00769		1353.08	0.19462		1361.81	0.01803	0.17023
1353.11	0.00548	0.01522	0.00803	0.0075	0.00912	0.00421	0.0076	0.0146		1353.11	0.19455		1361.93	0.01888	0.17022
[truncated: 30,374 more rows]

## Sheet: Fig. S6
m/z	pH 3.0	pH 3.0 + 1% TFA	pH 6.4	pH 6.4 + 1% TFA	pH 7.4	pH 7.4 + 1% TFA
[truncated: 4,698 more rows]

## Sheet: Fig. S7
eV	cycKLDL in water	Empty cell
[truncated: 2,048 more rows]

[truncated: 11 more sheets: Fig. S8, Fig. S10g, Fig. S11g, Fig. S12g, Fig. S13g, Fig. S14g, Fig. S15g, Fig. S16g, Fig. 17g, Fig. 18g, Fig. 19g]
